# Supplementary material for: Incubation of canine dermal fibroblasts with serum from dogs with atopic dermatitis activates extracellular matrix signalling and represses oxidative phosphorylation
Source: Vet Res Commun. 2022 Jun 4;47(1):247–58. doi: 10.1007/s11259-022-09947-y (PMC9873773; doi:10.1007/s11259-022-09947-y)
Supplement: Supplementary file 1 — (XLSX 10 kb) [file 11259_2022_9947_MOESM1_ESM.xlsx]

## Sheet: ESM_1
ESM_1. RNA integerity number (RIN) and description of the samples of RNA extracted from canine dermal fibroblast after incubation with FBS, serum of CAD or serum of CTRL
Sample name	Sample description	RIN
FBS_1	Fibroblast grown in vitro with fetal serum albumin in the medium (FBS)	8.8
FBS_2	Fibroblast grown in vitro with fetal serum albumin in the medium (FBS)	9.1
FBS_3	Fibroblast grown in vitro with fetal serum albumin in the medium (FBS)	8.9
FBS_4	Fibroblast grown in vitro with fetal serum albumin in the medium (FBS)	9.2
CAD_1	Fibroblast grown in vitro with a pool of serum collected from dogs with atopic dermatitis in the medium (CAD)	8.9
CAD_2	Fibroblast grown in vitro with a pool of serum collected from dogs with atopic dermatitis in the medium (CAD)	9.4
CAD_3	Fibroblast grown in vitro with a pool of serum collected from dogs with atopic dermatitis in the medium (CAD)	9.2
CAD_4	Fibroblast grown in vitro with a pool of serum collected from dogs with atopic dermatitis in the medium (CAD)	8.8
CTRL_1	Fibroblast grown in vitro with a pool of serum collected from healthy dogs in the medium (CTRL)	9.1
CTRL_2	Fibroblast grown in vitro with a pool of serum collected from healthy dogs in the medium (CTRL)	9
CTRL_3	Fibroblast grown in vitro with a pool of serum collected from healthy dogs in the medium (CTRL)	9.1
CTLR_4	Fibroblast grown in vitro with a pool of serum collected from healthy dogs in the medium (CTRL)	8.7
