# Supplementary material for: Incubation of canine dermal fibroblasts with serum from dogs with atopic dermatitis activates extracellular matrix signalling and represses oxidative phosphorylation
Source: Vet Res Commun. 2022 Jun 4;47(1):247–58. doi: 10.1007/s11259-022-09947-y (PMC9873773; doi:10.1007/s11259-022-09947-y)
Supplement: Supplementary file 6 — (XLSX 1176 kb) [file 11259_2022_9947_MOESM4_ESM.xlsx]

## Sheet: ESM_4
ESM_4. Fold change value log2(FC) of the differentially expressed genes and P value (padj) for the comparions of fibroblasts incubated with:
	CTRL: serum of healthy dogs (CTRL), with serum of dogs affected by canine atopic dermatitis (CAD) or with fetal bovine serum
	CAD: serum of dogs affected by canine atopic dermatitis (CAD) or with fetal bovine serum
	FBS: fetal bovine serum
Symbol	CAD_CTRL, log2FC	CAD_CTRL, padj	CAD_FBS, log2FC	CAD_FBS, padj	CTRL_FBS, log2FC	CTRL_FBS, padj
AACS	0.32	0.0775041	-0.23	0.208961	-0.55	0.00977482
ABCA2	1.36	2.1157e-08	0.86	1.25662	-0.51	0.0447262
ABCA6	-0.69	0.0425796	-0.39	0.303045	0.31	0.549359
ABCA8	0.17	0.342158	0.43	0.0142003	0.26	0.270152
ABCA9	-1.26	1.55005e-12	-1.09	3.88957e-08	0.17	0.425628
ABHD17C	0.41	0.00185956	0.37	0.00613856	-0.04	0.863649
ACAA2	0.13	0.245533	0.89	4.24437e-13	0.76	4.10528e-06
ACBD4	0.75	2.69688	0.18	0.345076	-0.57	0.0118096
ACTG2	-0.7	0.585899	-0.75	0.566019	-0.05	0.98099
ADAMTS3	0.26	0.0125976	0.58	0.00115695	0.32	0.0106811
ADORA2B	-0.12	0.460612	0.2	0.201258	0.32	0.0947376
ADRA1B	0.71	9.38689	0.39	0.0365578	-0.31	0.20346
ADSL	-1.12	9.41536e-11	-0.73	0.0197417	0.38	0.029508
AFMID	0.4	7.77348	0.16	0.143547	-0.24	0.0652254
AHNAK2	1.34	0.000327363	0.71	0.069339	-0.64	0.203369
AJM1	1.23	0.000244328	0.54	0.113023	-0.68	0.135466
AK4	0.22	0.190379	0.46	0.00448193	0.24	0.264195
AK6	-1.19	4.20332e-21	-1.19	1.01274e-21	0	0.983755
AKAP8L	0.51	1.68664	0.38	0.00152783	-0.13	0.4751
AKR1A1	-0.64	4.55929e-07	-0.43	0.059478	0.21	0.0778684
AKR7A2	-0.15	0.262153	-0.17	0.214774	-0.02	0.936561
ALDH2	-0.56	0.0500422	-0.67	2.7367e-05	-0.1	0.536473
ALG9	0.48	0.26985	0.58	0.0436376	0.1	0.552477
ALKBH8	-0.21	0.0940293	-0.13	0.347177	0.09	0.657513
AMACR	-0.58	0.210769	-0.33	0.00876405	0.25	0.121074
AMDHD2	0.57	0.000825101	0.26	0.143453	-0.31	0.18899
AMER1	0.68	1.79312	0.66	4.16693	-0.01	0.961689
AMH	3.79	0.00124409	0.43	0.572186	-3.36	NA
AMIGO1	0.72	0.0215272	0.8	0.00019543	0.08	0.741087
AMN1	-0.96	5.69241e-07	-0.84	0.000456174	0.12	0.562107
ANKRD23	0.2	0.334947	0.06	0.811331	-0.15	0.636623
ANKRD26	1.27	0.246739	1.2	0.16067	-0.07	0.902594
ANKRD45	0.33	0.0978993	0.31	0.14096	-0.03	0.945995
ANKRD46	-0.74	0.00116455	-0.57	0.0170181	0.17	0.632961
ANKRD66	-1.43	0.000297085	-1.64	1.12672e-06	-0.21	0.550662
ANO2	0.43	0.0630028	0.5	0.0364839	0.07	0.862731
ANP32B	-0.14	0.364932	0.13	0.398655	0.27	0.148409
ANTKMT	-0.42	0.112548	-0.68	0.00864713	-0.26	0.474995
AP1G1	-0.37	0.000159232	0.01	0.95467	0.38	0.00142578
AP1G2	0.69	0.0135433	0.69	0.0171184	0	0.987221
AQP3	0.03	0.890958	-0.59	0.00365913	-0.63	0.0127095
ARC	0.43	0.30866	0.84	0.0590681	0.41	0.53768
ARHGAP9	1.35	4.34658e-06	1.28	8.5933e-06	-0.07	0.857125
ARL4A	-0.94	1.17869e-05	-1.55	4.22495e-22	-0.61	0.0005139
ARL6IP1	-1.38	5.63891e-19	-1.65	6.48503e-29	-0.26	0.153912
ARL8A	0.07	0.627176	-0.15	0.264772	-0.22	0.195563
ARPP19	-0.91	1.41707e-09	-0.68	0.00114861	0.23	0.147239
ARSD	0.23	0.65542	0.09	0.870823	-0.14	0.870342
ARSL	0.24	0.104983	0.6	4.01571	0.36	0.0529328
ASL	-0.35	0.0568317	-0.85	0.200005	-0.5	0.0253765
ATG9B	1.06	0.110267	1.54	2.66114e-06	0.48	0.136143
ATN1	1.09	9.94285e-05	0.79	0.12124	-0.3	0.219096
ATOH8	0.93	8.92039	-0.73	0.00061246	-1.65	2.33822e-05
ATOX1P5	-0.73	0.000242932	-1.45	4.67287e-09	-0.71	0.00190335
ATP5MJ	-0.92	2.16403e-09	-1.44	2.618e-31	-0.53	0.000253518
ATP5MK	-1.24	9.75771e-15	-1.95	2.66223e-42	-0.71	1.05517
ATP6	0.67	3.51549	0.23	0.174222	-0.43	0.0311963
ATP6AP1L	-0.72	0.0102021	0.29	0.364971	1.01	0.00433343
ATP8	0.6	0.000488864	0.35	0.0520761	-0.25	0.281158
ATXN3	-0.63	6.25368	-0.55	0.000559165	0.08	0.760372
ATXN7L3B	0.55	0.000800933	0.54	0.00108838	-0.01	0.978286
B3GALNT1	-0.97	0.0029572	-1.18	3.53816e-05	-0.22	0.413132
B3GALT4	0.89	0.0355914	0.19	0.671575	-0.7	0.238856
B3GNT7	1.01	0.0229126	0.61	0.182408	-0.4	0.570998
B3GNT8	0.99	0.0207948	1.19	0.00879613	0.21	0.796894
B9D2	0.3	0.18056	0.13	0.586953	-0.17	0.614975
BANF1	-1.13	1.48315e-15	-1.72	8.57478e-42	-0.59	3.86074
BBLN	0.04	0.90344	-0.13	0.666352	-0.17	0.691692
BBS4	-0.07	0.703895	-0.25	0.174222	-0.18	0.487053
BCL2L12	-0.16	0.162696	-0.45	0.46219	-0.29	0.0365317
BCL2L2	0.54	0.000586636	0.23	0.162503	-0.31	0.146735
BDKRB1	0.08	0.84603	0.64	0.112753	0.56	0.300766
BGLAP	0.46	0.0353297	0.24	0.308267	-0.22	0.501827
BHLHE41	0.94	1.01789e-08	0.86	8.5421e-08	-0.07	0.725434
BICRA	1.31	8.61004e-05	0.53	0.0159659	-0.78	0.00349588
BIK	0.14	0.857823	0.2	0.80495	0.06	0.963209
BLID	-0.61	0.00782179	-0.34	0.161573	0.27	0.417351
BMI1	-0.35	0.00864313	0.04	0.798614	0.39	0.0168137
BNIP3L	-0.22	0.169871	-0.54	0.000386959	-0.32	0.0962809
BOK	0.54	0.000943365	0.44	0.00867924	-0.1	0.708946
BOP1	0.14	0.49149	0.4	0.0348634	0.27	0.295741
BORCS7	-1.3	3.65286e-13	-1.76	1.00504e-27	-0.46	0.0116201
BRD3OS	0.14	0.396373	0.1	0.551029	-0.03	0.899758
BRI3BP	0.38	0.00813468	0.54	0.000156564	0.16	0.432476
C10H12ORF75	-0.91	9.23228e-06	-1.31	2.98958e-16	-0.4	0.0209232
C10H2ORF92	0.32	0.341974	-0.07	0.860003	-0.38	0.409742
C12H6ORF141	-0.43	0.000403638	-0.43	0.000407616	-0.01	0.977608
C12H6ORF226	-0.94	0.00618251	-1.37	5.51985	-0.43	0.351631
C12H6ORF47	-0.11	0.427935	-0.35	0.0107962	-0.24	0.190999
C13H8ORF33	-0.02	0.845053	-0.01	0.956752	0.02	0.931509
C13H8ORF82	0.21	0.603807	-0.44	0.249406	-0.64	0.187443
C15H4ORF51	-0.1	0.827848	-0.03	0.949185	0.07	0.929029
C17H1ORF54	0.86	0.153585	-0.64	0.300912	-1.5	0.0370639
C18H11ORF68	-0.05	0.731546	0.02	0.926316	0.07	0.761708
C18H11ORF98	-1.02	1.42766e-10	-1.19	7.6621e-17	-0.17	0.352998
C18H7ORF25	-0.8	2.91621e-08	-0.9	2.39889e-11	-0.1	0.557812
C1H19ORF33	1.79	0.000115313	1.25	0.00606791	-0.54	0.483206
C1H9ORF3	-0.34	0.00053667	-0.62	2.16475e-05	-0.28	0.0239134
C20H19ORF25	-0.07	0.739634	0.02	0.927014	0.09	0.766134
C24H20ORF27	0.19	0.0770353	0.05	0.696486	-0.15	0.323811
C26H12ORF43	-0.5	3.29486	-0.72	0.000112318	-0.23	0.146556
C29H8ORF88	-0.62	0.0209379	-1.17	0.514796	-0.56	0.0859976
C2CD4D	0.26	0.646077	0.23	0.704803	-0.03	0.97386
C2H10ORF67	-0.01	0.987812	-0.39	0.292763	-0.39	0.448502
C2H1ORF167	1.23	8.7138e-09	0.6	0.000707691	-0.63	0.00305882
C32H4ORF3	-1.27	1.49113e-26	-1.23	2.0569e-26	0.04	0.833
C3H15ORF40	-1.3	2.11127e-15	-1.67	2.94968e-28	-0.37	0.0391134
C4H5ORF34	-0.62	6.84322	-0.75	0.154417	-0.13	0.582366
C4H5ORF58	-1.39	0.028448	-2.04	2.56831e-07	-0.64	0.0645192
C5H17ORF49	-0.49	0.00312126	-0.78	0.225189	-0.29	0.193084
C6H7ORF61	0.66	0.0058385	0.47	0.0628716	-0.2	0.603433
C7H1ORF100	0.11	0.883297	1.05	0.188735	0.93	NA
C8H14ORF119	-1.24	3.68875e-17	-1.69	2.38383e-35	-0.44	0.00497426
C9H9ORF116	0.21	0.715019	0.06	0.925171	-0.15	0.871607
C9H9ORF78	-0.49	0.00833252	-0.41	1.07229	0.08	0.568972
CABP1	1.48	0.0199015	0.39	0.539068	-1.09	0.220136
CACFD1	1.16	9.84073e-13	0.84	7.74147e-05	-0.32	0.0758525
CACNA2D4	1.6	0.000749125	0.41	0.363079	-1.18	0.0632675
CALM2	-1.45	5.01956e-16	-1.41	2.7999e-16	0.04	0.891273
CALU	-1.26	1.23835e-15	-1	1.45664e-08	0.26	0.150106
CAMK2N1	0.27	0.140441	0.81	0.042889	0.54	0.0127278
CAMSAP3	1.35	0.019345	0.32	0.593249	-1.03	0.191424
CASKIN1	1.73	0.000107325	0.6	0.0355476	-1.13	0.00158668
CASP10	-0.57	0.120494	-0.2	0.107972	0.37	0.0120895
CASTOR2	1.42	5.81204e-10	0.85	0.381689	-0.57	0.0132862
CAVIN2	0.61	0.0059159	0.62	0.00656528	0.01	0.974368
CBS	0.45	0.0051342	0.41	0.0123042	-0.04	0.887447
CBWD1	-0.77	6.90142e-11	-0.84	1.10618e-13	-0.07	0.646519
CCDC163	0.08	0.490033	-0.14	0.254886	-0.22	0.134834
CCDC183	1.49	0.0332617	0.48	0.490079	-1.01	NA
CCDC40	-0.75	0.00133539	-0.57	0.0222075	0.18	0.605788
CCL2	0.24	0.712353	-0.12	0.858834	-0.36	0.690987
CCNJL	0.44	0.0574011	0.39	0.103215	-0.05	0.905252
CD14	0.2	0.737224	-0.59	0.291664	-0.79	0.28656
CD200R1L	1.1	0.0122142	0.93	0.0408738	-0.17	0.830918
CD247	0	0.994151	0.38	0.556442	0.38	0.678555
CD99	0.19	0.110781	0.31	0.007685	0.12	0.463669
CDC42EP4	0.68	8.95131	0.3	0.0964553	-0.38	0.097796
CDK16	0.72	0.00016237	0.67	0.0146375	-0.04	0.836345
CDKN1C	0.62	0.139933	0.08	0.87209	-0.54	0.356425
CDKN2B	-0.95	0.00241776	-1.48	1.59299e-13	-0.53	0.0124306
CEACAM19	1.18	0.0163932	0.87	0.0850365	-0.31	0.714722
CEBPA	0.48	0.00561266	0.38	0.0358922	-0.1	0.72241
CEBPD	0.76	0.0133432	0.27	0.419863	-0.49	0.243199
CELF4	0.61	0.0839893	0.51	5.18607	-0.1	0.619822
CEND1	-0.02	0.874359	-0.22	0.127312	-0.19	0.306337
CENPC	-0.77	0.0862733	-0.75	0.198723	0.02	0.941498
CENPS	-0.5	1.39887	-0.65	0.00166326	-0.15	0.353725
CENPX	-0.66	1.90824	-1.27	7.43247e-12	-0.6	0.00115842
CEP170B	1.12	2.91905e-05	0.7	0.000110676	-0.42	0.0666925
CEP76	-0.69	0.0221849	-0.24	0.0934971	0.45	0.00628912
CERS1	0.75	0.000102371	0.67	0.000799618	-0.08	0.811155
CFAP157	0.64	0.222515	0.48	0.378992	-0.15	0.868993
CFAP53	0.71	1.33791	0.62	0.0002095	-0.09	0.754812
CH25H	1.12	0.000727819	-0.01	0.984536	-1.13	0.00657896
CHADL	1.01	0.00199704	1.03	0.00266613	0.02	0.979533
CHCHD6	-0.75	7.43673e-07	-1.16	1.44754e-21	-0.4	0.00246083
CHCHD8	-1.22	8.97199e-11	-1.82	2.32507e-29	-0.6	0.00067279
CHEK2	-0.67	0.015395	-1.15	6.39218e-12	-0.48	0.00502361
CHMP3	-0.57	0.00336339	-0.53	0.0426761	0.04	0.801903
CHPT1	-0.64	0.000425406	-0.92	0.0294245	-0.28	0.245994
CHRNA10	0.3	0.676611	0.84	0.257926	0.55	0.619069
CHST1	1.41	0.000911203	0.47	0.0639863	-0.95	0.00231293
CHST15	0.24	0.318875	-0.01	0.96941	-0.25	0.454204
CHST2	0.39	0.0603137	0.54	0.0101723	0.15	0.639982
CHURC1	-1.27	6.01794e-07	-1.6	2.65947e-13	-0.33	0.188648
CISD1	-0.73	0.0580371	-0.65	1.09188	0.08	0.741153
CITED4	0.49	0.0555338	-0.15	0.582443	-0.64	0.0444012
CKS2	-1	3.76434e-12	-1.06	2.33263e-14	-0.06	0.745325
CLEC19A	0.54	0.34433	-0.15	0.805717	-0.69	0.382096
CLEC4A	-0.62	0.0373862	-0.66	0.0302893	-0.04	0.937136
CMPK2	0.3	0.121523	0.2	0.317493	-0.09	0.765538
CNIH1	-1.1	6.26794e-05	-1.91	6.24625e-23	-0.81	0.000114045
CNTF	0.48	0.00955951	0.56	0.00296606	0.09	0.787802
COA5	-1	2.57903e-06	-1.58	1.3688e-22	-0.58	0.00145243
COL18A1	0.96	0.173051	0.75	0.000274119	-0.22	0.465522
COL6A2	0.95	3.80644e-05	0.75	0.0795668	-0.19	0.377068
COR52H8	-1.3	1.76169e-15	-0.81	0.00140123	0.49	0.00493928
COX1	0.04	0.801493	-0.44	0.00191582	-0.48	0.00469159
COX2	0.12	0.545808	-0.38	0.0408008	-0.49	0.0249224
COX3	0.27	0.0632021	-0.11	0.46519	-0.38	0.0283549
CPM	-0.05	0.898166	-0.43	0.19877	-0.38	0.40584
CPNE1	-0.01	0.950973	0.1	0.639166	0.12	0.706677
CRACD	0.64	0.155555	0.35	0.00981644	-0.28	0.11687
CREB3L2	0.6	0.58894	0.73	0.012461	0.13	0.577609
CREBZF	0.65	0.00366362	0.36	0.00336826	-0.3	0.0575841
CRELD1	0.32	0.00532885	0.08	0.533898	-0.24	0.110011
CRLS1	-0.37	0.0033961	0.14	0.325619	0.51	0.00103163
CSMD2	0.15	0.746725	0.22	0.652054	0.07	0.932597
CSPG4B	0.07	0.835661	0.28	0.366071	0.21	0.629521
CTSV	-0.12	0.269365	-0.07	0.557066	0.05	0.754965
CTU1	0.46	0.249008	0.35	0.404531	-0.11	0.878143
CUPIN1	1.22	0.128349	0.53	0.532847	-0.68	0.551687
CXXC5	0.17	0.414927	0.25	0.22017	0.08	0.790262
CYB5B	-0.27	0.0058399	-0.41	2.34867	-0.14	0.294288
CYP27C1	0.23	0.151828	0.25	0.121737	0.02	0.936518
CYP4V2	-0.11	0.715808	-0.48	0.086976	-0.37	0.319589
CYS1	1.13	5.47917e-05	0.54	0.00325785	-0.59	0.0139524
CYSRT1	0.11	0.848325	0.38	0.507919	0.27	0.752659
CYTB	0.97	0.00756881	0.52	0.00563655	-0.46	0.0468488
DBF4	-1.19	1.65755e-10	-1.25	5.51163e-12	-0.06	0.824331
DBF4B	0.76	0.00440395	0.43	0.00226781	-0.32	0.0734436
DDT	-0.67	0.666505	-1.08	2.41717e-08	-0.41	0.0286949
DDX19B	-0.12	0.208151	0.07	0.458883	0.19	0.101343
DDX28	-0.13	0.355088	0.11	0.429687	0.24	0.16797
DEFB109B	-0.01	0.972129	-0.1	0.484233	-0.1	0.638197
DERA	-0.78	0.00235766	-0.97	2.85703e-07	-0.19	0.328134
DHRS4	0.29	0.0239693	0.21	0.11927	-0.08	0.694052
DIO3	-0.62	0.106302	-0.02	0.957925	0.59	0.235017
DLA-12	0.28	0.0430737	-0.06	0.688113	-0.34	0.0440984
DLA-DMB	0.04	0.934524	0.14	0.77012	0.11	0.891495
DLL3	-0.02	0.974474	-0.1	0.86346	-0.08	0.926598
DMRTA2	0.59	0.00349818	0.16	0.462247	-0.42	0.110895
DNAAF2	-1	9.55814e-10	-1.32	6.62361e-20	-0.32	0.0520983
DNAJA2	-1.36	8.23473e-30	-1.17	1.0384e-22	0.19	0.197901
DNAJC24	-1.38	6.81441e-18	-1.63	5.68781e-27	-0.25	0.181677
DNHD1	1.43	0.00106731	0.92	0.0354203	-0.51	0.466206
DPM3	-0.67	0.000498981	-1.14	0.000143059	-0.47	0.0465554
DSEL	0.35	0.107791	0.83	0.00010296	0.48	0.0787349
DTD1	-0.77	1.6117e-05	-1.02	5.79415e-11	-0.25	0.128331
DTWD2	-0.31	0.11972	-0.02	0.94453	0.29	0.28259
DUSP18	1.2	0.0100252	0.3	0.524437	-0.89	0.161628
DUSP23	0.25	0.175266	0.06	0.75795	-0.18	0.487034
DUSP7	0.32	0.087822	0.57	0.00170034	0.26	0.304194
DXO	0.47	0.000497147	0.14	0.346335	-0.33	0.0580298
DYNLT2	0.27	0.512264	-0.2	0.63833	-0.46	0.403028
DYNLT5	-0.42	0.560865	-1.44	0.0247573	-1.02	0.220029
E2F1	0.73	2.70766e-05	0.63	0.00518678	-0.09	0.60771
EEF1AKMT2	-0.3	0.00639181	-0.24	0.0375106	0.06	0.71259
EEF1AKMT3	0.26	0.0581546	0.34	0.0133105	0.09	0.695287
EFCAB13	-0.03	0.938618	0.05	0.893917	0.08	0.890624
EFNA2	0.62	0.00483104	0.59	0.00904816	-0.03	0.94031
EFNA4	0.18	0.441221	-0.17	0.460402	-0.35	0.234068
EIF4A1	-1.06	1.34676e-11	-0.65	0.0630798	0.41	0.00964774
EIF4EBP3	-0.99	7.23526e-08	-0.59	3.36606	0.4	0.0215817
EIF5	-0.95	1.89476e-07	-0.45	0.00106295	0.5	0.00277094
ELFN1	1.16	0.000516842	0.87	0.0106841	-0.29	0.596262
ELOVL7	-0.25	0.264094	-0.47	0.0287542	-0.23	0.458874
EMILIN2	0.3	0.0869084	0.54	0.00214234	0.24	0.329005
EN1	-0.13	0.491162	0.04	0.866015	0.17	0.535332
ENPP1	-0.34	0.0169614	0.24	0.113774	0.58	0.000831236
PARD6G	0.39	0.00781051	0.6	5.09619	0.21	0.315656
ADNP2	0.27	0.0112548	0.41	9.05185	0.15	0.321837
TXNL4A	-1.42	5.43056e-20	-1.89	1.03207e-38	-0.47	0.00618722
SLC66A2	0.16	0.252415	0.07	0.648018	-0.09	0.659421
CTDP1	0.9	7.4241e-06	0.92	4.11192e-05	0.02	0.941848
NFATC1	0.86	2.03522	0.51	0.0155287	-0.36	0.190999
ATP9B	0.26	0.0312659	0.33	0.00539954	0.08	0.673706
MBP	0.3	0.0630853	0.09	0.62329	-0.22	0.338868
ZNF236	0.77	0.000265567	0.79	0.000231693	0.02	0.943508
ZNF516	1.06	2.65274e-06	0.9	0.00228533	-0.16	0.506333
TSHZ1	0.79	0.0412511	0.62	8.74662	-0.17	0.480059
ZADH2	-0.21	0.17024	-0.21	0.166638	-0.01	0.98099
ZNF407	0.42	0.0085768	0.58	0.000346088	0.16	0.510636
CNDP1	1.1	0.0640885	0.62	0.308918	-0.48	0.616835
TIMM21	-0.85	6.87812e-07	-0.99	7.78098e-11	-0.14	0.425157
FBXO15	0.04	0.938141	0.37	0.466088	0.33	0.652947
NETO1	0.11	0.619795	-0.21	0.319686	-0.32	0.247487
SOCS6	-0.55	0.00263885	-0.27	0.0101359	0.28	0.023514
RTTN	0.46	6.18703	0.6	0.0215402	0.14	0.400818
CD226	-0.26	0.700916	-0.44	0.521045	-0.18	0.868633
DOK6	-0.87	0.000353111	-0.29	0.280589	0.58	0.065067
CCDC102B	-1.58	5.93839e-16	-1.36	1.98235e-10	0.22	0.340866
TMX3	-0.51	0.000545063	-0.14	0.392303	0.37	0.0450941
SERPINB8	-0.28	0.000731768	-0.11	0.216635	0.17	0.115181
SERPINB2	-4.06	4.10872	0.11	0.946752	4.17	NA
ITGA7	0.87	2.6866e-06	0.68	0.100141	-0.18	0.364193
BLOC1S1	-0.51	0.00568545	-1.11	3.92583e-05	-0.61	0.00546788
RDH5	1.15	3.28304e-08	0.9	0.00237205	-0.26	0.277034
CD63	-0.65	4.72242e-06	-0.68	6.55184e-07	-0.03	0.872717
GDF11	0.5	0.000111938	0.29	0.0322043	-0.21	0.232049
VPS4B	-0.97	2.91436e-07	-0.94	1.18809e-06	0.03	0.914395
KDSR	0.24	0.0399134	0.33	0.00410345	0.1	0.581339
BCL2	0.27	0.175622	0.41	0.0405559	0.14	0.641129
DNAJC14	0.29	0.00884772	0.37	0.00100583	0.08	0.651641
PHLPP1	0.18	0.294896	0.45	0.00727512	0.27	0.227599
ORMDL2	-0.7	0.000801939	-0.99	2.21791e-11	-0.29	0.0634495
LOC606845	0.85	5.50274e-09	0.33	0.00444978	-0.52	0.000193589
ZCCHC2	0.55	0.057338	0.69	0.00215043	0.14	0.447845
MMP19	0.37	0.000297388	0.32	0.00202547	-0.05	0.776393
TNFRSF11A	0.96	0.535549	0.81	0.000177444	-0.15	0.678327
PYM1	-0.11	0.350299	0.06	0.629888	0.16	0.264846
DGKA	0.54	4.79769e-06	0.59	1.01252e-07	0.05	0.719234
RELCH	-0.1	0.343638	0.26	0.0136027	0.37	0.00389479
PMEL	1.53	0.0426798	1.04	0.000697484	-0.49	0.257957
CDK2	0.4	0.00126291	0.41	0.000919168	0.01	0.947763
PIGN	-0.25	0.0775064	0.08	0.621083	0.32	0.0637587
RAB5B	0.42	0.261313	0.34	0.000219275	-0.08	0.54402
SUOX	0.82	6.82057e-05	0.42	0.00206837	-0.4	0.018984
CCBE1	0.87	3.61901e-05	0.47	0.000924159	-0.4	0.030091
LMAN1	-0.26	0.0450934	0.19	0.156151	0.45	0.00328586
ERBB3	1.65	0.370341	1.02	0.00539656	-0.63	0.187482
SEC11C	-0.92	1.18572e-13	-1.07	8.39329e-20	-0.15	0.319451
PA2G4	-0.78	0.000252145	-0.5	0.000173982	0.28	0.107378
ZNF532	1.09	1.17441e-06	0.85	0.0142712	-0.23	0.306877
MALT1	0.53	6.51982	0.81	1.3521e-05	0.28	0.113923
ALPK2	0.4	0.0770908	0.88	7.65608	0.48	0.0947329
ESYT1	0.78	0.00041802	0.66	0.455566	-0.12	0.575098
SMARCC2	0.78	0.000596688	0.79	0.000564952	0.01	0.984281
MYL6B	-0.76	0.0159859	-1.54	2.46639e-22	-0.78	0.357018
RNF41	-0.32	0.000133839	-0.46	0.00079664	-0.13	0.260374
ANKRD52	1.06	0.000144637	0.99	0.00208832	-0.07	0.805663
CS	0.33	0.0194202	0.77	0.00352555	0.43	0.0116267
NEDD4L	0.36	0.00196872	0.61	0.0117685	0.25	0.0934229
PAN2	0.9	5.43037e-08	0.71	0.00023228	-0.19	0.295941
IL23A	1.28	4.85893	0.91	0.00444579	-0.37	0.460424
STAT2	0.71	1.02802e-08	0.84	5.51318e-13	0.12	0.396146
APOF	1.5	0.00156877	1.13	0.0185043	-0.37	0.65036
ATP8B1	0.45	3.22095	0.76	8.11792e-08	0.32	0.0180069
TIMELESS	0.7	3.30463e-09	0.75	1.11082e-10	0.04	0.781645
NARS1	-0.3	0.0559897	-0.11	0.529824	0.19	0.368742
FECH	-0.3	0.000804312	-0.18	0.0588813	0.12	0.327679
ONECUT2	0.99	0.0748047	1	0.0870821	0.01	0.994292
SPRYD4	-0.34	0.0258817	-0.34	0.0283656	0	0.991576
GLS2	0.77	1.32023	0.3	0.100369	-0.47	0.0468769
WDR7	0.54	4.49445	0.55	3.09435	0.02	0.943579
RBMS2	0.6	0.0297847	0.45	0.000191454	-0.15	0.376416
BAZ2A	1.18	1.69491e-09	0.8	0.0244041	-0.38	0.0586614
ATP5F1B	-0.33	8.95049	-0.17	0.0490975	0.16	0.155728
TXNL1	-1.18	2.63567e-12	-1.38	1.3237e-19	-0.2	0.295144
TCF4	0.69	0.136198	0.69	0.020634	0	0.989956
HSD17B6	-0.48	0.00096529	-0.95	2.58816e-06	-0.47	0.00774105
CCDC68	-0.87	0.0431224	-1.14	0.00793474	-0.27	0.669234
C1H18orf54	-0.47	0.000249732	-0.38	0.00344012	0.09	0.663373
RDH16	-0.65	0.290267	-1.69	0.00249549	-1.04	0.136557
STARD6	0.16	0.256343	0.23	0.118621	0.06	0.781242
POLI	0.1	0.639794	0.04	0.852831	-0.05	0.866575
HSD17B4	-0.03	0.77701	0.2	0.0594414	0.23	0.0739897
NEMP1	0.69	0.000425458	0.78	4.60411e-06	0.09	0.63251
NAB2	0.26	0.135073	0.35	0.0488879	0.08	0.759408
MEX3C	0.18	0.111312	0.41	0.000213429	0.23	0.10861
STAT6	0.66	0.0168835	0.55	1.74712	-0.11	0.563121
SMAD4	0.09	0.454004	0.43	0.000233231	0.34	0.0191808
TNFAIP8	-0.94	0.000666811	-1.25	7.38965e-10	-0.31	0.14075
ELAC1	-0.57	0.0163897	-0.89	0.000151411	-0.32	0.318568
DMXL1	0.11	0.490823	0.36	0.0212117	0.25	0.228656
ME2	-0.78	0.00357183	-0.65	0.609078	0.13	0.535101
FAM210A	-0.75	0.00157485	-0.63	0.367136	0.13	0.53162
LRP1	1.02	0.00739352	0.68	0.0820721	-0.34	0.548294
MOXD1	0.1	0.607901	0.39	0.0460445	0.29	0.273084
STX7	-1.1	1.1602e-09	-1.34	1.01361e-14	-0.24	0.247065
SLC18B1	0.07	0.81526	0.05	0.865226	-0.02	0.974266
RPS12	-1.11	4.49682e-07	-1.74	3.11159e-23	-0.63	0.00117648
SHMT2	0.28	0.000733119	0.18	0.0353523	-0.1	0.396918
EYA4	-0.83	0.0116653	0.53	0.149676	1.36	0.000887412
COMMD10	-1.2	6.12771e-25	-1.33	8.12554e-32	-0.13	0.405293
NDUFA4L2	2.67	0.000494395	0.96	0.137068	-1.71	NA
AP3S1	-1.12	3.79312e-12	-1.22	3.30504e-15	-0.1	0.636105
ATG12	-0.4	0.0394249	-0.55	0.00450437	-0.15	0.60677
TCF21	-0.15	0.721285	-0.22	0.59048	-0.08	0.905931
CDO1	-0.21	0.440629	-0.1	0.743664	0.11	0.798013
TBPL1	-0.58	0.00355558	-0.63	0.00202833	-0.05	0.890925
TMED7	-0.53	6.52554	-0.01	0.971676	0.53	0.00106337
FEM1C	0.22	0.113114	0.24	0.0820097	0.03	0.912338
SLC2A12	-0.31	0.075621	-0.11	0.584619	0.2	0.414689
CCDC112	0.15	0.436893	0.33	0.0807021	0.18	0.499235
R3HDM2	0.87	1.25571e-05	0.67	0.0096221	-0.2	0.294776
SGK1	-0.28	0.0226908	-0.25	0.0480807	0.03	0.889416
TRIM36	-0.18	0.248768	-0.23	0.155005	-0.05	0.863791
KCNN2	-0.29	0.444637	-0.46	0.231236	-0.17	0.77556
ALDH8A1	0.34	0.477271	0.37	0.461101	0.03	0.971834
GLI1	1.95	1.37726e-07	0.9	0.00115924	-1.05	0.00238099
YTHDC2	-0.19	0.16538	0.01	0.923478	0.2	0.249753
HBS1L	-0.64	0.103801	-0.51	0.000125839	0.13	0.50366
TMED9	-0.04	0.757905	0.16	0.151391	0.19	0.155545
MARS1	0.37	0.000582223	0.42	0.000107282	0.05	0.783966
MYB	0.23	0.38724	0.35	0.184241	0.13	0.760916
B4GALT7	0.17	0.272532	0.15	0.324034	-0.01	0.962149
DCTN2	0.06	0.555408	0.2	0.0412827	0.14	0.285285
AHI1	-0.61	0.27861	-0.74	0.0423257	-0.13	0.559766
N4BP3	1.02	4.23967e-05	0.74	0.713283	-0.27	0.237864
RMND5B	-0.26	0.023371	-0.13	0.264621	0.12	0.445452
KIF5A	1.29	2.88121e-08	0.77	1.63835	-0.52	0.0234588
PDE7B	0.85	0.00048569	0.74	0.00324767	-0.11	0.799549
NHP2	-0.8	3.3731e-09	-0.87	1.33521e-10	-0.08	0.662226
HNRNPAB	-0.22	0.113734	0.14	0.328922	0.37	0.0299152
PHYKPL	0.13	0.298582	0.31	0.00986805	0.18	0.258377
MTFR2	-0.59	2.66065e-06	-0.6	2.77595e-06	0	0.994299
BCLAF1	-0.02	0.902539	0.37	0.00743552	0.39	0.0198971
COL23A1	0.37	0.247274	0.44	0.189816	0.07	0.906811
MAP7	0.91	0.000637884	0.46	0.0964238	-0.45	0.237383
CLK4	-1.02	1.63363e-09	-1.13	1.30091e-12	-0.11	0.576644
PIP4K2C	0.62	0.000738763	0.59	0.00704267	-0.03	0.868232
ARHGEF25	0.06	0.911831	-0.71	0.125008	-0.77	0.209203
MAP3K5	0.99	0.0589381	0.79	9.55285	-0.2	0.527514
SLC26A10	-0.74	0.400762	-0.35	0.721865	0.4	0.771653
PEX7	-0.06	0.717622	-0.17	0.305476	-0.11	0.653468
B4GALNT1	-0.6	0.000191505	-0.6	0.000295025	0	0.999107
SLC35D3	0.64	0.100989	0.74	0.0697	0.1	0.889138
IL20RA	-1.26	0.0244733	-1.79	0.00100765	-0.54	0.452993
OS9	0.61	0.00576685	0.72	1.56768e-05	0.11	0.505409
IFNGR1	-1.07	1.47093e-13	-1.08	4.9952e-15	-0.01	0.965542
RPA3	-1.21	8.47665e-17	-1.6	1.12154e-32	-0.39	0.0130162
TNFAIP3	1.54	2.62952e-08	0.66	0.00233704	-0.88	0.000612646
ARFGEF3	0.71	0.000284658	0.56	0.00451804	-0.14	0.645502
AGAP2	1.17	0.015467	0.89	0.000348046	-0.29	0.472713
HEBP2	-0.93	7.16465e-08	-1.18	4.26228e-15	-0.25	0.140332
NHSL1	0.22	0.0448363	0.17	0.121224	-0.04	0.808029
CCDC28A	-0.9	0.0626363	-1.42	1.47144e-10	-0.52	0.0194667
TSPAN31	-1.25	9.6727e-13	-1.86	7.49775e-31	-0.61	0.00088887
REPS1	0.64	0.0225334	0.64	0.0407801	0	0.997325
CDK4	-0.23	0.00889377	-0.14	0.128553	0.09	0.476557
ABRACL	-1.64	7.19368e-23	-1.78	4.28116e-28	-0.13	0.557399
HECA	1.06	1.27831e-06	0.74	0.375481	-0.33	0.123982
CITED2	0.21	0.145811	0.39	0.00760575	0.17	0.393577
CYP27B1	2.39	1.44781e-09	1.29	0.668611	-1.1	0.00888041
METTL1	-0.54	1.02719	-0.5	5.15904	0.04	0.860089
TSFM	-0.32	0.000248958	-0.24	0.00869828	0.08	0.516225
VTA1	-1.07	2.28343e-08	-1.13	9.10034e-10	-0.06	0.809566
ADGRG6	-0.03	0.844772	0.69	0.0130354	0.71	0.022605
AVIL	1.02	0.00613185	0.4	0.309661	-0.62	0.226904
HIVEP2	0.95	0.0106123	0.73	5.33748	-0.21	0.420401
AIG1	-0.96	1.3252e-06	-1.25	3.04269e-12	-0.29	0.137524
ADAT2	-0.81	1.33386e-06	-0.8	3.08685e-06	0.01	0.973312
PEX3	-1.3	3.06838e-15	-1.65	2.85421e-27	-0.35	0.0528602
CTDSP2	1.36	4.60102e-21	1.08	4.41864e-12	-0.28	0.100545
FUCA2	-0.4	0.000692976	-0.36	0.00293957	0.04	0.829491
ATP23	-0.45	0.00185981	-0.35	0.0199457	0.1	0.657944
LRIG3	0.57	0.0181443	0.89	0.000411004	0.32	0.386997
PHACTR2	0.22	0.113354	0.63	0.033236	0.41	0.0148003
LTV1	-0.84	1.8663e-05	-0.24	0.108898	0.6	0.000386495
SLC16A7	-0.25	0.665533	-0.46	0.423042	-0.21	0.810257
ZC2HC1B	-0.53	0.0312797	0.22	0.419535	0.75	0.0152553
PLAGL1	-0.69	8.10228	-1.31	2.61756e-09	-0.62	0.00353241
SERF2	-0.71	0.000240865	-1.1	4.50742e-16	-0.39	0.00660936
STX11	0.33	0.0222765	0.05	0.761183	-0.28	0.132132
USP15	-0.71	0.0183389	-0.4	0.00450691	0.31	0.0790831
UTRN	0.5	0.0032814	0.6	0.000407623	0.1	0.704758
EPM2A	-0.07	0.800814	0.02	0.935771	0.09	0.823176
FBXO30	-0.71	0.000945855	-0.46	0.000365336	0.26	0.116081
MON2	0.46	0.00039201	0.73	0.00179795	0.27	0.112207
ADAMTS2	0.92	0.00951316	0.61	0.00048364	-0.3	0.206062
SHPRH	-0.26	0.0466938	0.02	0.90743	0.27	0.0999675
HNRNPH1	-0.16	0.11247	0.14	0.16233	0.3	0.0104753
PPM1H	-0.15	0.234476	-0.45	0.000150672	-0.3	0.0432831
RUFY1	0.4	0.000324245	0.38	0.000844633	-0.02	0.919685
SRGAP1	0.86	1.88983	0.99	0.014791	0.13	0.70779
CANX	-0.42	0.000430984	-0.21	0.0860317	0.21	0.194482
MAML1	1.09	1.29708e-11	1	4.42495e-09	-0.09	0.670854
XPOT	-0.02	0.900859	0.29	0.0207449	0.31	0.0440984
STXBP5	-0.14	0.302807	0.12	0.385448	0.26	0.115867
MGAT4B	0.72	0.000191575	0.51	0.0107188	-0.21	0.457079
TBK1	-0.29	0.04006	0.18	0.217347	0.48	0.00500079
GNS	0.34	0.00277758	0.71	3.8355e-06	0.37	0.00945288
SQSTM1	0.23	0.0872397	-0.19	0.172018	-0.42	0.00838571
TBC1D30	-0.63	0.0195042	-0.05	0.886968	0.58	0.103787
MRNIP	0.13	0.355685	-0.22	0.123111	-0.35	0.0403451
SASH1	1.2	1.38821e-11	0.97	4.47486e-06	-0.24	0.24194
ENPP3	-1.36	4.28965e-05	-1.47	2.17128e-06	-0.11	0.732979
TMBIM4	-0.87	1.78767e-11	-0.74	3.09954e-07	0.13	0.408459
UST	0.09	0.56836	0.47	0.00123419	0.38	0.0341485
TAB2	0.38	0.000959626	0.49	2.29377	0.11	0.525937
IRAK3	0.51	0.00530539	0.4	0.0353868	-0.11	0.717403
ZC3H12D	0.3	0.565456	0.24	0.662168	-0.06	0.950241
HELB	0.31	0.012465	0.32	0.0112041	0.01	0.954704
PPIL4	-0.68	1.15613	-0.54	0.000568014	0.14	0.558557
MED23	-0.01	0.954628	0.38	0.00297143	0.38	0.012073
TBC1D9B	0.78	0.00090009	0.83	0.00119447	0.06	0.82264
GRIP1	-0.21	0.08886	-0.18	0.172257	0.04	0.861676
KATNA1	-0.71	0.0036295	-0.97	2.98599e-07	-0.26	0.164556
ARG1	-0.1	0.846767	0.1	0.862009	0.2	0.803659
LATS1	-0.06	0.64611	0.41	0.00156022	0.47	0.00235728
NUP43	-0.84	0.000187387	-0.87	4.54959e-05	-0.03	0.895925
PCMT1	-1.27	8.14592e-23	-1.76	3.6193e-49	-0.49	0.000495009
RPP21	-0.48	0.0057199	-1.03	9.38924e-05	-0.55	0.00772963
MAPK9	-0.18	0.0855041	-0.03	0.82501	0.15	0.270047
GNL1	0.1	0.346595	0.02	0.833041	-0.07	0.627882
CAND1	-0.91	2.24859e-09	-0.47	0.000115145	0.44	0.00270827
LRP11	0.49	0.23799	0.58	0.0938086	0.09	0.624046
LOC100683099	0.21	0.23952	-0.85	0.0284812	-1.06	0.00133711
PRR3	0.14	0.314017	0.44	0.00113704	0.3	0.0820799
PPP1R14C	0.07	0.801718	-0.29	0.287311	-0.36	0.31119
PLEKHG1	0.62	0.000203293	1.17	4.92443e-06	0.55	0.0180842
PPP1R10	1.36	1.10775e-23	1.3	1.08552e-21	-0.06	0.772921
DYRK2	0.53	0.666946	0.66	0.00299441	0.13	0.4683
MRPS18B	-0.84	3.07871e-10	-0.76	1.16467e-07	0.08	0.634403
MDM1	-0.11	0.426051	-0.06	0.66946	0.05	0.828278
MTHFD1L	0.41	4.98314	0.6	0.000238076	0.19	0.154392
ATAT1	1.27	3.8146e-09	0.85	0.172805	-0.42	0.0667275
RAP1B	-1.14	1.18583e-11	-1.17	1.30784e-12	-0.03	0.903603
C12H6orf136	0.04	0.673138	-0.03	0.744425	-0.08	0.5777
NUP107	-0.62	0.0626602	-0.23	0.0863336	0.39	0.0107158
MDM2	-0.66	4.06439	-0.79	0.101952	-0.13	0.60856
AKAP12	0.58	1.77567	0.95	1.55704e-07	0.37	0.0307443
ZBTB2	0.72	0.000407748	0.71	0.00129146	-0.01	0.958199
RMND1	-0.45	0.000585902	-0.39	0.00381024	0.06	0.781145
CPSF6	0.12	0.19487	0.23	0.0115037	0.11	0.386745
ARMT1	-0.94	7.04296e-06	-0.75	0.0320138	0.19	0.346234
DHX16	0.56	0.000353023	0.63	4.65442e-06	0.07	0.650976
YEATS4	-1.09	3.59873e-05	-1.55	1.10192e-14	-0.47	0.03142
FRS2	0.53	0.064262	0.03	0.929032	-0.51	0.192266
CCT2	-0.75	3.67923e-05	-0.4	0.00111536	0.35	0.01972
GFPT2	-0.13	0.430456	0.56	0.000277369	0.69	0.000144484
BEST3	-0.95	1.95227	-0.52	0.0317086	0.43	0.150256
RAB3IP	-0.85	1.0323e-06	-1.01	1.89975e-09	-0.15	0.420341
PPP1R18	0.53	0.18454	0.56	0.621484	0.03	0.879637
CNOT2	-0.46	0.328161	-0.17	0.123302	0.3	0.0162724
MDC1	0.84	7.05401e-05	0.83	0.000127797	-0.01	0.974266
TUBB	-0.27	0.0603072	0.1	0.51883	0.37	0.033209
FLOT1	0.16	0.152376	0.17	0.142342	0.01	0.971945
SYNE1	0.95	5.85809e-07	1.08	7.87919e-10	0.13	0.5519
PTPRB	1.09	0.000337886	0.74	8.50763	-0.36	0.17493
IER3	-0.22	0.20605	-0.44	0.0104075	-0.22	0.357156
DDR1	1.04	2.91859e-10	1.04	4.0001e-11	0	0.997689
ZFC3H1	0.71	0.000521838	0.65	0.0108112	-0.06	0.790599
VARS2	0.61	1.64598	0.68	0.013662	0.08	0.741282
RAB21	-0.21	0.148563	0.13	0.391439	0.33	0.0535422
TBC1D15	-1.21	3.75061e-12	-0.95	4.41171e-06	0.26	0.185181
LAPTM4B ENSCAFG00000000460	0.29	0.284991	0.13	0.657343	-0.16	0.70779
TPH2	0.09	0.89976	-0.26	0.721259	-0.35	0.736675
CNOT6	0.2	0.0951436	0.5	1.55552	0.3	0.038066
POP1	-0.33	0.036422	0.21	0.214099	0.54	0.00439843
TRHDE	-0.9	0.0647843	-1.01	0.00238857	-0.11	0.694052
CCHCR1	1.05	6.87883e-11	0.75	0.00121509	-0.3	0.0768648
NIPAL2	-0.22	0.169525	-0.14	0.391439	0.07	0.765538
FLT4	0.18	0.220869	0.18	0.259033	-0.01	0.978286
TCF19	-0.83	2.12393e-09	-0.81	1.22654e-08	0.02	0.905252
STK3	-0.7	0.0323161	-0.49	0.000472729	0.21	0.268261
DLA88	0.22	0.0917792	-0.03	0.852695	-0.25	0.131868
OSR2	0.49	0.0198075	0.47	0.0296492	-0.01	0.972322
MCCD1	1.12	0.0141722	1.03	0.0299689	-0.09	0.918868
VPS13B	0.4	0.00874876	0.41	0.00716557	0.02	0.954682
DDX39B	0.1	0.326167	0.26	0.00771765	0.16	0.211682
SRFBP1	-1.41	3.07025e-13	-1.47	7.97527e-15	-0.06	0.834761
ATP6V1G1	-0.95	1.02385e-09	-1	2.93083e-11	-0.05	0.80953
SNCAIP	-0.19	0.767479	0.43	0.53906	0.63	0.504875
GLIPR1	-0.54	4.38385	-0.38	0.00525345	0.16	0.397597
RGS22	-0.16	0.546259	0	0.995318	0.16	0.684286
SNX2	-0.9	0.000147827	-1.06	8.15468e-08	-0.16	0.461673
PRRC2A	0.94	0.0415932	0.81	1.56481	-0.13	0.655767
SNX24	-0.5	0.0562059	-1.19	0.224112	-0.69	0.0273332
CEP120	0.06	0.648786	0.29	0.021346	0.23	0.156307
FBXO43	0.53	0.199807	0.37	0.401954	-0.17	0.812629
FBXO5	-0.87	6.97499e-05	-1.05	6.97021e-09	-0.18	0.368002
MTRF1L	-0.24	0.180844	-0.61	0.000457767	-0.37	0.0984469
RGS17	-0.93	2.46576e-07	-0.85	2.63379e-05	0.09	0.687895
RABL2B	-0.37	0.000621381	-0.28	0.0134771	0.09	0.57071
RNF19A	-0.24	0.1024	-0.2	0.187748	0.04	0.86704
CSNK1G3	0.18	0.140395	0.45	0.000164531	0.27	0.0772401
CNKSR3	0.24	0.0430919	0.27	0.0293623	0.02	0.914174
SNX31	-0.84	0.00167068	-0.74	0.00762954	0.11	0.812045
ARSA	0.65	0.000564586	0.29	0.14003	-0.36	0.151704
PABPC1	0.11	0.366075	0.45	5.69732	0.34	0.0122191
ZNF608	1.36	8.32515e-10	1.1	6.41566e-05	-0.27	0.315266
SCAF8	0.41	0.000960737	0.51	4.20578	0.1	0.592291
BAG6	0.6	0.000114136	0.7	0.872541	0.09	0.70913
TIAM2	0.9	5.62876e-11	0.67	0.000265438	-0.23	0.143009
LOC607841	-0.99	1.35756e-09	-1.22	2.04239e-16	-0.22	0.195925
CHKB	0.3	0.034606	-0.09	0.559442	-0.39	0.0272403
YWHAZ	-1.15	6.24038e-21	-1.2	8.17308e-24	-0.05	0.762518
TFB1M	-1.05	1.20701e-06	-1.35	2.46263e-13	-0.29	0.151874
GRAMD2B	-0.05	0.720424	-0.24	0.0426666	-0.2	0.210353
ZNF706	-0.77	1.39575e-06	-0.7	7.16401e-05	0.06	0.735636
CPT1B	1.72	1.43933e-08	0.92	8.03843	-0.8	0.00716308
ALDH7A1	0.16	0.214293	0.1	0.468717	-0.06	0.759028
PHAX	-0.81	1.23745e-07	-0.55	0.258085	0.26	0.0744925
LMNB1	0.04	0.726514	0.44	3.94898	0.4	0.00201967
MARCHF3	-0.74	5.08999e-06	-0.36	0.00234246	0.39	0.00578985
APOM	0.1	0.882606	-0.14	0.841201	-0.23	0.812121
GPANK1	-0.4	0.000607874	-0.52	0.769547	-0.13	0.46273
RRM2B	-0.84	2.237e-09	-0.8	3.27054e-06	0.04	0.834761
NCAPH2	0.3	0.0110671	0.03	0.806234	-0.27	0.0722709
CSNK2B	-0.52	0.00035507	-0.64	1.17998e-06	-0.12	0.378489
LY6G5C	1.65	0.000275787	0.37	0.411883	-1.29	0.0302476
ABHD16A	0.32	0.00341159	0.2	0.0747962	-0.12	0.465089
ARID1B	1.02	9.57779e-08	0.82	0.00122835	-0.2	0.338113
ADM2	1.1	0.0897906	-0.52	0.383062	-1.63	0.0400468
SBF1	1.51	0.212222	0.54	0.109763	-0.97	0.0137259
MPIG6B	0.75	0.101677	0.46	0.334973	-0.29	0.704351
TMEM242	-0.91	0.00880316	-1.16	1.15683e-06	-0.24	0.31276
DDAH2	0.55	0.00354705	0.16	0.442377	-0.39	0.109096
ZDHHC14	0.26	0.144606	0.54	0.00285641	0.28	0.263707
UBR5	0.43	0.00797142	0.5	0.00213856	0.07	0.785645
PPP6R2	0.85	9.36046e-05	0.71	0.0447242	-0.14	0.501546
CLIC1	-0.59	3.115e-07	-0.94	1.06195e-18	-0.34	0.00325232
PRRC1	0.04	0.766666	0.24	0.0491148	0.2	0.201473
MSH5	0.9	0.0957428	0.62	0.000868939	-0.27	0.311554
SNX9	0.19	0.0302879	0.53	0.000143976	0.34	0.0017439
DENND6B	1.28	4.84732e-07	0.83	1.01535	-0.45	0.0628488
VWA7	0.79	0.000395756	0.34	0.147927	-0.45	0.132479
SNRPD2	-1.09	7.94041e-05	-1.94	1.54824e-23	-0.85	6.12314
VARS1	0.51	0.00175099	0.59	0.000332093	0.08	0.773849
SLC12A2	0.65	0.000115812	0.97	0.00118005	0.33	0.15881
KLF10	-0.53	0.00749518	-0.18	0.391407	0.35	0.183614
NEU1	-0.39	0.00172787	-0.3	0.0189398	0.09	0.638841
AZIN1	-1.24	1.376e-16	-1.01	1.66926e-08	0.23	0.221203
SYNJ2	0.99	3.97603e-05	1.03	1.27229e-05	0.04	0.887615
SERAC1	-0.71	0.00011325	-0.63	0.0575372	0.08	0.685044
ATP6V1C1 ENSCAFG00000000649	-0.86	5.29995e-05	-0.92	2.82505e-06	-0.06	0.790704
TULP4	0.92	0.0560736	0.77	3.64409	-0.15	0.607977
FZD6	-0.9	5.50533e-14	-0.74	3.21413e-08	0.16	0.24736
TMEM181	-0.4	0.000287908	-0.17	0.155732	0.23	0.104622
CTHRC1	-0.59	1.10449	-0.84	3.44542e-05	-0.25	0.163728
DYNLT1	-0.94	8.2361e-17	-1.43	4.4206e-43	-0.49	3.92111
SYTL3	1.49	0.0485435	0.99	0.194712	-0.5	NA
EZR	-0.12	0.451682	0.3	0.0483172	0.42	0.0204597
DCAF13	-0.57	1.55166	-0.6	0.630097	-0.03	0.901974
RSPH3	0.12	0.515775	0.24	0.199498	0.12	0.670528
FNDC1	0.93	0.0011335	1.5	0.0989047	0.57	0.185727
EHMT2	0.87	5.40677e-05	0.87	9.76743e-05	-0.01	0.98036
RIMS2	-1.24	4.72611e-08	-1.07	9.05867e-05	0.17	0.50366
SOD2	-0.86	5.41777e-05	-1.32	4.23515e-17	-0.46	0.00680634
PLXNB2	1.04	0.000604566	1.01	0.00159574	-0.03	0.938635
ZBTB12	1.01	0.00513806	0.97	0.0286643	-0.04	0.921343
DPYS	-0.87	0.176569	-0.8	0.23359	0.07	0.953798
LRP12	0.27	0.0978902	0.4	0.0140993	0.13	0.588133
ZFPM2	-0.03	0.865374	0.18	0.338779	0.21	0.396146
SKIV2L	0.62	0.122698	0.76	0.000346923	0.14	0.462896
OXR1	-0.41	0.00169941	-0.4	0.00309488	0.02	0.943511
FBN2	0.81	4.96916	0.76	0.00014774	-0.05	0.898117
C2	0.7	0.687921	0.55	0.000558888	-0.15	0.551456
HDAC10	0.77	0.688535	0.39	0.030569	-0.39	0.0848877
TUBGCP6	1.24	5.54403e-07	0.9	0.0624016	-0.33	0.172811
NELFE	-0.52	0.257316	-0.47	0.23215	0.04	0.82117
IGF2R	1.13	7.09999e-06	0.96	0.00413182	-0.17	0.509278
SELENOO	0.77	3.50441	0.32	0.0986655	-0.45	0.0645192
ANGPT1	-0.46	0.0125896	-0.51	0.00666411	-0.05	0.871771
TRABD	0.29	0.0905902	0.16	0.37718	-0.13	0.60774
PANX2	0.82	1.82574	0.49	0.0142196	-0.34	0.19309
EIF3E	-1.53	5.66718e-27	-1.43	4.9118e-25	0.09	0.641632
CRELD2	0.14	0.425957	0.03	0.874279	-0.11	0.671089
ALG12	0.5	0.00649095	0.61	0.00112462	0.1	0.730803
CYP21A2	1.65	0.00606908	1.67	0.00781613	0.02	0.987129
EMC2	-0.83	0.00240523	-0.5	0.001176	0.33	0.0870637
ZBED4	0.67	0.0635225	0.69	0.0326397	0.02	0.920056
BRD1	1	6.47725e-09	0.89	2.32373e-06	-0.1	0.622752
NUDCD1	-1.26	7.22289e-12	-0.96	3.64812e-05	0.31	0.12576
ACAT2	-0.16	0.386519	-0.73	1.38833	-0.58	0.00493928
ISOC1	-1.29	4.50592e-13	-1.18	3.18783e-10	0.12	0.609917
ADAMTS19	-0.85	0.0789325	-1.06	6.59736e-05	-0.22	0.365984
TCP1	-1.15	1.00486e-17	-0.93	1.70589e-10	0.22	0.164555
LYRM7	-1.17	2.18057e-08	-1.7	3.01532e-22	-0.53	0.00641926
CDC42SE2	0.25	0.083106	0.43	0.00334386	0.18	0.393435
EBAG9	-0.64	0.0740804	-0.58	1.09892	0.06	0.770396
SYBU	-0.34	0.0855416	0.1	0.655672	0.43	0.0790601
TBC1D22A	0.22	0.0736725	0.16	0.215646	-0.06	0.756423
TNXB	1.56	5.76798e-07	1.05	0.385325	-0.5	0.0998222
CERK	0.68	1.21738	0.61	0.000122005	-0.08	0.768908
FNIP1	0.35	0.024018	0.47	0.00302969	0.12	0.63475
GRAMD4	0.75	0.000349322	0.74	0.000969523	-0.01	0.954877
SLC22A2	-0.54	4.15126	-0.3	0.0336203	0.24	0.179402
MAP3K4	0.4	0.000104564	0.63	0.000264009	0.23	0.109723
ATF6B	0.32	0.0380629	0.41	0.00736925	0.1	0.691796
AGPAT4	-0.02	0.880961	-0.4	0.0012496	-0.38	0.0120137
PPT2	0.58	0.00371651	0.28	0.183568	-0.3	0.296221
CELSR1	1.45	1.8447e-05	1.05	1.56335	-0.4	0.247868
PRKN	0.33	0.07486	0.59	0.00157849	0.26	0.315277
AGPAT1	0.73	0.00225285	0.68	0.0346673	-0.05	0.80961
QKI	0.09	0.374672	0.26	0.00538066	0.18	0.150911
RNF5	-0.52	8.88737	-0.89	1.13641e-06	-0.37	0.0252288
TRMU	0.62	0.703797	0.42	0.00324405	-0.2	0.304533
GTSE1	0.55	0.000205821	0.43	0.372298	-0.12	0.367216
PBX2	0.55	2.67625	0.36	0.00793708	-0.19	0.312304
TTC38	0.96	0.000118332	0.71	1.00825	-0.25	0.28028
CSMD3	-0.79	0.019039	-0.62	0.000251942	0.17	0.481121
CDPF1	0.47	0.00132456	0.35	0.0217002	-0.12	0.586769
PPARA	0.46	0.131363	-0.28	0.365627	-0.74	0.0510585
NOTCH4	1.14	0.0718832	0.78	0.229248	-0.36	NA
PDE10A	0.74	0.000179951	0.6	0.00355117	-0.15	0.663254
ACSL6	-1.41	0.000744595	-0.22	0.640463	1.19	0.0219683
FBLN1	0.55	0.000170904	0.76	0.0220806	0.21	0.299984
TRPS1	1.01	0.00478744	0.93	0.0995007	-0.08	0.816379
SFT2D1	-0.53	0.000143574	-0.72	0.0251729	-0.19	0.337971
EIF3H	-1.09	5.79469e-22	-1	2.71838e-18	0.09	0.557171
UTP23	-1.07	1.64657e-11	-1.39	2.49681e-22	-0.32	0.0511048
RAD21	-0.55	0.144683	-0.4	0.000555254	0.15	0.357422
P4HA2	0.19	0.029555	0.16	0.0688635	-0.03	0.848946
MED30	-1	9.06355e-07	-1.46	4.37911e-19	-0.46	0.00972238
SMC1B	0.84	0.0843263	0.2	0.700822	-0.64	0.36071
RPS6KA2	0.74	1.05197	0.98	0.000542703	0.25	0.299984
PDLIM4	0.11	0.383925	0.25	0.0449706	0.14	0.42339
EXT1	0.37	0.0052021	0.73	0.00233423	0.36	0.0281396
TAP1	0.47	6.24451	0.23	0.0643325	-0.24	0.11721
SAMD12	-1.23	1.738e-07	-0.72	0.000558411	0.51	0.0349843
FAM118A	0.47	5.88519	0.72	0.000173524	0.25	0.120379
SLC22A4	0.95	0.0613259	-0.06	0.909244	-1.02	0.129822
RNASET2	-0.48	9.73991	-0.47	0.00015107	0.01	0.971177
CEP43	-0.53	0.23243	-0.48	0.000140149	0.05	0.82751
DLA-DMA	-0.08	0.84603	0.09	0.833866	0.17	0.780576
KIAA0930	0.4	0.00847349	0.25	0.115055	-0.15	0.492423
NUP50	-0.24	0.0806972	0.15	0.275493	0.39	0.0156727
UNC93A	-0.74	0.00300603	-0.29	0.302215	0.44	0.19042
AFDN	1.09	5.81808e-08	0.99	7.38805e-06	-0.1	0.682722
PHF21B	0.93	1.55193	0.42	0.0595307	-0.51	0.0771767
DACT2	0.5	0.128781	0.47	0.174053	-0.03	0.960766
RAD50	0.03	0.868818	0.13	0.377534	0.1	0.613215
SMOC2	0.26	0.36883	0.03	0.925358	-0.23	0.587607
PRR5	0.45	0.064445	0.46	0.0688628	0.01	0.986104
RTL6	1.03	1.27689e-09	0.83	8.25175e-05	-0.2	0.293352
BRD2	0.69	9.33131e-06	0.79	2.22305e-08	0.09	0.582346
SHISAL1	1.74	0.00689319	0.57	0.367242	-1.18	0.191855
THBS2	0.01	0.975415	0.66	0.027043	0.65	0.0777496
TAF2	-0.54	0.274282	-0.28	0.0164777	0.25	0.0890962
DSCC1	-0.3	0.024727	-0.11	0.44141	0.19	0.296066
WDR27	0.17	0.52882	-0.02	0.945528	-0.19	0.630928
DEPTOR	0.35	0.0278885	0.81	0.0174498	0.46	0.0166201
DSE	-0.27	0.00876483	-0.11	0.308513	0.16	0.265457
SAMM50	-0.5	0.0489542	-0.41	4.92257	0.09	0.556497
PNPLA3	1.86	0.174219	0.94	0.010677	-0.92	0.0951
LOC612537	-0.21	0.497193	-0.09	0.798035	0.12	0.804736
KIF3A	0.05	0.731747	0.4	0.00420364	0.34	0.044525
SULT4A1	1.06	0.161446	1.04	0.189736	-0.02	NA
ZUP1	-0.73	0.418208	-0.57	0.00039196	0.16	0.506075
EFCAB6	-0.28	0.236873	-0.23	0.347336	0.04	0.914174
COL11A2	2.31	1.70212e-06	1.3	6.11656	-1	0.0317054
KPNA5	-0.73	0.0244862	-0.57	8.56171	0.16	0.429547
SEPTIN8	0.46	1.41745	0.54	0.0402993	0.08	0.632363
FAM162B	-0.35	0.587907	-0.09	0.906164	0.27	0.796562
TTLL12	0.57	0.0045868	0.55	0.00690087	-0.02	0.954335
RXRB	0.37	0.00587091	0.11	0.45228	-0.26	0.140502
TSPO	-0.19	0.301771	-0.37	0.0364067	-0.18	0.463669
SHROOM1	0.98	9.57375e-09	0.65	0.0910909	-0.32	0.0643134
GDF9	0.99	0.0139989	0.96	0.0230085	-0.04	0.963209
SLC39A7	0.06	0.565456	0.15	0.130931	0.09	0.512041
MCAT	0.23	0.0895796	0.36	0.00868732	0.13	0.528611
UQCRQ	-1.14	1.31291e-09	-1.55	2.36243e-21	-0.41	0.0260506
VGLL2	-0.38	0.104584	1.3	0.00162437	1.68	3.81983e-06
DCBLD1	0.22	0.192956	0.42	0.0118794	0.2	0.389317
TTLL1	-0.54	0.606032	-0.56	0.029907	-0.03	0.905381
GOPC	0.38	0.117782	0.49	0.0528371	0.11	0.793911
AFF4	0.67	0.0751988	0.76	0.00177068	0.1	0.653634
NUS1	-1.13	8.59602e-13	-0.71	0.00792528	0.41	0.0116494
RING1	0.14	0.203506	-0.09	0.467198	-0.23	0.0980492
COL14A1	0.58	0.801472	0.26	0.0564417	-0.32	0.0520983
CEP85L	-0.06	0.805427	0.06	0.801824	0.12	0.728091
PACSIN2	0.42	0.0117275	0.32	0.0644942	-0.1	0.689994
MCM9	0	0.998536	-0.02	0.919162	-0.02	0.947093
MRPL13	-1.31	8.11217e-13	-1.49	6.56631e-18	-0.18	0.418043
VPS52	0.31	0.000642336	0.36	6.97887	0.06	0.704305
FAM184A	0.46	0.0445179	0.07	0.779411	-0.39	0.219948
ARFGAP3	-0.59	2.4194e-05	-0.47	0.273007	0.12	0.397961
MAN1A1	0.44	0.0098096	0.57	0.00135125	0.12	0.661221
A4GALT	0.85	0.169428	0.37	0.0437799	-0.48	0.0409979
HSPA4	-0.32	0.0377145	0.23	0.14583	0.54	0.00238966
RPS18	-0.86	7.71212e-06	-1.23	3.92123e-16	-0.37	0.0249267
MTBP	-0.58	0.000965422	-0.45	0.0118103	0.13	0.634814
CYB5R3	0.33	0.030583	0.23	0.144453	-0.1	0.670462
WDR46	-0.79	0.00021961	-0.21	0.175437	0.58	0.000647248
TBC1D32	-0.11	0.552347	0.11	0.571379	0.22	0.373314
PFDN6	-0.8	0.00019584	-0.72	0.0509537	0.07	0.760536
GJA1	-0.87	8.78597e-08	-0.4	0.00139484	0.47	0.00167013
POLDIP3	0.53	0.502776	0.66	0.00127453	0.13	0.432906
RGL2	0.79	5.43156e-07	0.66	0.00010157	-0.13	0.461064
RRP7	-1.15	4.06577e-07	-0.78	0.322232	0.36	0.0912142
ZHX2	1.03	0.0107104	0.26	0.202561	-0.77	0.00171449
FSTL4	-1.03	0.00429074	-1.35	0.000152573	-0.33	0.509278
HSF2	-0.54	6.34075	-0.42	0.00286431	0.13	0.528171
SERHL2	0.27	0.0202996	0.2	0.08887	-0.06	0.739107
TAPBP	0.73	1.53835e-05	0.76	1.83719e-06	0.04	0.852517
DERL1	-0.23	0.015096	0.09	0.357391	0.33	0.00439998
ZBTB22	0.44	0.0159589	0.39	0.0386784	-0.05	0.879637
TCF20	0.99	0.00449234	0.48	0.01089	-0.51	0.0258904
DAXX	0.16	0.530316	-0.49	0.0406015	-0.64	0.0238027
NDUFA6	-1.03	2.05767e-13	-1.5	3.04316e-33	-0.47	0.00094144
SMDT1	-1.02	2.17301e-05	-1.62	1.77611e-19	-0.6	0.00231293
VDAC1	-0.55	0.000159434	-0.42	0.556212	0.13	0.306123
TBC1D31	-0.76	4.92776e-05	-0.33	0.0105335	0.43	0.00460652
KIFC1	0.22	0.0153057	0.19	0.0348501	-0.02	0.872155
NAGA	0.2	0.0270978	0.38	1.63835	0.18	0.111286
SERINC1	-0.81	0.000243969	-0.9	2.89995e-06	-0.09	0.667392
TCF7	0.07	0.77807	0.44	0.0537383	0.37	0.210567
ATAD2	-0.12	0.395487	0.17	0.243287	0.29	0.0918518
SKP1	-1.23	1.3119e-13	-1.5	8.65744e-21	-0.27	0.166284
SEPTIN3	0.97	0.0229223	0.48	0.279236	-0.49	0.450116
PHF1	0.66	0.102548	0.24	0.097029	-0.42	0.0123946
C13H8orf76	-1.53	6.26866e-17	-1.58	1.54618e-18	-0.05	0.845191
CENPM	0.34	0.0144701	0.34	0.0167236	0	0.997081
NTAQ1	-0.48	0.00626637	-0.8	0.383212	-0.32	0.159835
TNFRSF13C	-0.96	0.0103338	-1.12	5.06081e-05	-0.17	0.527139
FBXO32	1.56	7.76598e-07	1.6	1.05179e-06	0.04	0.929571
CUTA	-0.12	0.385845	-0.3	0.0285547	-0.18	0.342413
CDKL3	-0.54	0.00261982	-0.53	0.00375554	0.01	0.971405
SREBF2	1.21	6.27622e-09	0.71	1.55673	-0.5	0.0127366
SYNGAP1	1.88	2.0492e-13	1.13	0.0018122	-0.75	0.0109477
ZBTB9	0	0.989144	0.04	0.784902	0.04	0.861676
UBE2B	-1.47	5.77769e-19	-2.22	6.28307e-49	-0.75	1.05517
JADE2	1	2.76746e-09	0.43	0.00122832	-0.56	0.000522776
BAK1	-0.31	0.0358806	-0.44	0.00282738	-0.13	0.54833
MEI1	-0.11	0.854985	-0.19	0.759732	-0.08	0.936518
FAM91A1	-0.12	0.422007	0.35	0.0132719	0.47	0.00516537
RNF217	0.82	0.00106126	0.94	1.14815e-05	0.12	0.611191
TPD52L1	0.57	0.00428317	0.21	0.317909	-0.36	0.201613
HDDC2	-0.62	0.0130445	-0.76	6.94228e-06	-0.14	0.392414
SEC24A	-0.01	0.899773	0.29	0.00592209	0.3	0.0170842
FER1L6	1.75	2.2217e-09	1.26	0.0142226	-0.5	0.141881
SNU13	-0.72	1.65748e-05	-0.33	0.00472545	0.39	0.00504122
XRCC6	-1.1	4.67681e-18	-0.97	1.79156e-13	0.13	0.432656
TATDN1	-0.85	9.08708e-10	-1.08	2.82147e-18	-0.23	0.105958
NDUFB9	-0.96	8.9958e-08	-1.39	2.18296e-18	-0.43	0.0150864
DESI1	0.67	1.94426e-10	0.53	6.73679e-05	-0.14	0.235983
NCOA7	0.08	0.598623	0.24	0.0805092	0.17	0.377524
DDX46	-0.25	0.0332622	0.13	0.316228	0.38	0.00753405
PMM1	0	0.982	-0.18	0.223711	-0.18	0.346527
MTSS1	0.26	0.227238	0.29	0.195218	0.03	0.94089
CSDC2	0.94	0.0971052	0.86	1.34552	-0.09	0.80269
POLR3H	-0.05	0.749828	-0.02	0.898194	0.03	0.907656
SQLE	0.43	0.276225	-0.79	0.0396853	-1.21	0.00697627
TRMT11	-1.24	1.10155e-08	-1.53	2.39785e-15	-0.29	0.198448
TXNDC15	-0.85	7.27331e-15	-1.01	1.53379e-22	-0.15	0.228364
CATSPER3	0.14	0.65605	0.44	0.167939	0.3	0.511294
PITX1	0.75	9.83104	0.41	0.0375491	-0.33	0.220027
EIF3L	-0.9	6.9013e-14	-0.67	2.04275e-05	0.23	0.0935741
RNF146	-0.39	1.01744	-0.48	0.00656169	-0.09	0.499107
ECHDC1	0.02	0.893938	0.26	0.0181552	0.24	0.0757895
WASHC5	0.34	0.0014771	0.57	0.00888377	0.23	0.0987097
ACO2	0.28	0.0424805	0.4	0.0026998	0.13	0.512245
MACROH2A1	-0.37	0.000168989	-0.35	0.000429171	0.02	0.910528
TRIB1	0.81	5.93358	1.11	0.0174821	0.3	0.337632
MYC	-0.15	0.429065	0.07	0.737656	0.22	0.383325
PHF5A	-1.35	3.12679e-17	-1.76	1.26037e-32	-0.41	0.0180069
TGFBI	0.55	0.00149001	0.85	0.184109	0.3	0.226112
TOB2	0.41	0.0106813	0.34	0.0353526	-0.06	0.806537
CYRIB	-0.73	3.02851e-06	-0.68	1.0597e-05	0.06	0.759408
SMAD5	0.14	0.210577	0.37	0.000347526	0.24	0.0721098
TEF	1.14	3.47852e-08	0.86	0.00447361	-0.27	0.212948
ASAP1	0.58	0.00279588	0.66	0.000640862	0.08	0.791674
ADCY8	-0.46	0.393214	-0.35	0.554048	0.12	0.89969
EFR3A	-0.99	9.20145e-10	-0.85	2.8251e-07	0.14	0.470942
PTPRK	0.78	9.58012e-08	0.6	0.00724387	-0.19	0.227831
RANGAP1	0.47	0.00014835	0.5	5.93328	0.03	0.890718
LAMA2	0.63	1.41516	0.49	0.00104477	-0.15	0.499235
LRRC6	-0.21	0.460468	-0.1	0.747987	0.11	0.811155
TMEM71	0.65	0.200569	0.39	0.460737	-0.25	0.761944
ARHGAP18	-0.3	0.00711983	0.06	0.618726	0.36	0.00765473
L3MBTL3	1	5.77246e-10	0.99	2.39552e-09	-0.01	0.961132
TMEM200A	0.29	0.0485513	0.18	0.251316	-0.11	0.623809
L3MBTL2	0.32	0.0577757	0.51	0.00197392	0.2	0.403572
PHF20L1	0.58	0.388085	0.68	0.00738259	0.1	0.60677
EP300	0.88	0.469517	0.81	3.22003	-0.07	0.834529
KLHL3	0.75	0.0177088	0.61	2.39589	-0.13	0.545454
TG	-0.51	0.237193	-0.48	0.29057	0.03	0.968035
ITPR3	1.27	1.55926e-06	0.91	0.168368	-0.36	0.157276
HNRNPA0	-0.02	0.872798	0.05	0.732348	0.08	0.715574
CCN4	-0.64	0.152376	0.62	0.170507	1.26	0.0169682
XPNPEP3	0.44	7.26916	0.6	0.0107541	0.16	0.319589
EPB41L2	0.98	3.9699e-12	0.73	1.6147e-05	-0.25	0.123982
ST13	-0.78	1.859e-08	-0.49	3.29646	0.28	0.0549702
NDRG1	0.63	0.000283479	0.17	0.370248	-0.46	0.0344213
SLC25A17	-0.89	1.84498e-05	-0.73	0.0263245	0.16	0.428987
PKD2L2	0.29	0.449163	0.04	0.9293	-0.25	0.662239
AKAP7	-0.78	0.0101667	-0.93	1.95716e-05	-0.16	0.470796
ST3GAL1	1.25	5.06083e-05	0.61	0.00288168	-0.64	0.0132994
FAM13B	-0.25	0.0485196	0.14	0.296907	0.4	0.0107042
MRTFA	0.91	0.000894153	0.89	0.00213914	-0.02	0.951834
ZFAT	0.78	0.00526382	0.7	0.184114	-0.08	0.750591
WNT8A	-1.84	0.00279356	-0.77	0.276172	1.07	0.185304
KHDRBS3	-0.39	0.000909734	-0.12	0.355747	0.27	0.0720398
IBA57	0.31	0.0248831	0.21	0.14669	-0.1	0.643177
SGSM3	0.63	0.0251092	0.48	0.000105475	-0.15	0.410492
GUK1	-0.75	6.66418e-06	-1.11	1.3925e-18	-0.36	0.0114692
MRPL55	-0.88	8.82031e-05	-1.48	2.61899e-20	-0.59	0.000647888
C14H1orf35	0.46	0.00185972	0.46	0.00229454	0	0.999584
TRAPPC9	0.73	0.0476224	0.8	0.00815675	0.07	0.799461
BRD8	0.09	0.474998	0.13	0.300841	0.04	0.834761
JMJD4	0.17	0.245126	0.23	0.126577	0.06	0.812741
LEMD2	1.33	1.3311e-21	1.13	8.42483e-14	-0.2	0.276432
37469	0.25	0.174783	0.32	0.0900245	0.06	0.829092
PRXL2C	-0.08	0.606424	0.05	0.786818	0.13	0.557635
CDC14B	0.65	1.74934	0.42	0.00719825	-0.23	0.279352
KIF20A	0.18	0.0570513	0.43	0.491374	0.25	0.0373465
HABP4	0.56	2.55702	0.16	0.258743	-0.4	0.0196877
CDC23	-0.45	0.000308344	0.02	0.87945	0.47	0.00174965
HMGA1	0.21	0.117468	0.39	0.00360963	0.18	0.339246
NUDT3	-0.58	0.0330944	-0.7	7.5024e-06	-0.12	0.472713
ZNF367	0	0.96851	0.06	0.627123	0.06	0.709729
RPS10	-1.12	8.4019e-22	-1.42	2.42016e-36	-0.3	0.0260506
GFRA3	1.13	0.00639221	0.68	0.00126682	-0.45	0.123662
SLC35D2	-0.46	0.00209558	-0.14	0.394034	0.31	0.113857
PTK2	0.09	0.330609	0.06	0.567542	-0.04	0.811839
ERCC6L2	-0.15	0.225953	0.21	0.080177	0.36	0.0116201
CDC25C	-0.24	0.137683	-0.43	0.00669401	-0.19	0.390108
PACSIN1	1.05	4.85549e-08	0.94	1.99404e-05	-0.11	0.636105
DENND3	1.05	6.91632e-10	0.81	3.037e-06	-0.24	0.187518
ILRUN	0.47	0.046574	0.52	0.0757421	0.04	0.808029
SLC45A4	0.67	0.00202052	0.36	0.112739	-0.31	0.307824
KDM3B	0.48	0.000120117	0.51	4.46562	0.03	0.879613
UHRF1BP1	0.54	0.000302546	0.84	0.00161592	0.3	0.124282
PTP4A3	0.53	0.248768	0.11	0.820933	-0.42	0.546008
TAF11	-1.19	2.25307e-16	-1.17	7.77517e-16	0.02	0.921337
PTCH1	0.9	3.14267e-05	0.48	0.0011371	-0.42	0.0200223
EGR1	2.54	1.56083	2.13	0.000337645	-0.41	0.658683
TNRC6B	-0.27	0.0110977	-0.24	0.0263676	0.03	0.879637
TSNARE1	1.44	5.31447	0.57	0.106246	-0.87	0.0736956
ANKS1A	1.12	8.8229e-09	0.98	6.57421e-05	-0.14	0.5648
ETF1	-1.08	1.40446e-12	-1.01	1.61671e-10	0.07	0.722509
FANCC	0.19	0.239457	0.03	0.881025	-0.17	0.47126
TCP11	0.44	0.042281	0.39	0.081686	-0.05	0.905252
LY6E	0.21	0.372718	-0.11	0.644585	-0.32	0.303172
AKR1B1	-0.46	6.10674	-0.65	0.000925824	-0.2	0.203369
HSPA9	-0.37	0.00856388	0.07	0.639468	0.45	0.00892951
RHPN1	1.11	1.179e-05	0.48	0.0172211	-0.63	0.010661
SCUBE3	0.65	0.00817251	0.95	0.000156312	0.3	0.413586
ZC3H3	0.86	0.0580992	0.76	0.11496	-0.09	0.750591
SLC35B4	0.4	0.00781246	0.58	0.000147978	0.18	0.420252
GSDMD	-0.04	0.794434	-0.4	0.00253761	-0.36	0.0264543
ZNF76	0.57	0.00012871	0.43	0.30483	-0.14	0.326817
LRGUK	0.48	0.00700914	0.95	0.0443628	0.47	0.0608809
DEF6	0.88	1.08389e-07	0.76	0.000234514	-0.13	0.514205
EXOC4	-0.27	0.0332054	-0.16	0.237191	0.11	0.547608
PPARD	0.8	0.122962	0.55	0.00117792	-0.25	0.269722
CHCHD3	-1.15	5.63814e-13	-1.51	2.77512e-25	-0.36	0.035369
FANCE	0.36	0.000220109	0.17	0.0900245	-0.19	0.157012
CTNNA1	0.35	0.000405772	0.56	0.000851698	0.21	0.0918264
DAPK1	1.15	3.46557e-07	0.92	0.00301745	-0.22	0.352643
EEF1D	-0.81	3.23638e-14	-0.77	1.28648e-12	0.04	0.789463
RPL10A	-1.05	5.77538e-19	-1.34	1.77031e-33	-0.28	0.0312351
TIGD5	0.76	0.000187131	0.62	0.00288145	-0.14	0.662226
ATF4	-0.17	0.0543814	-0.34	7.24433	-0.17	0.12322
PYCR3	-0.41	0.0105189	-0.4	0.0141233	0.01	0.971945
TEAD3	0.67	0.0208639	0.49	0.000186269	-0.18	0.331821
SIL1	-0.62	0.103463	-0.65	0.0305686	-0.03	0.875782
TUT7	0.22	0.0301719	0.46	0.063984	0.24	0.0703316
TAB1	0.42	0.00259319	0.47	0.000930775	0.05	0.84692
GFUS	0.08	0.533934	-0.07	0.565971	-0.15	0.350293
TULP1	1.33	0.00155384	0.36	0.395355	-0.96	0.0862522
SYNGR1	-0.58	0.258789	-0.97	2.18293e-10	-0.39	0.0109477
MAPK15	1.11	0.0154356	0	0.997826	-1.11	0.0608809
FKBP5	0.35	0.00278041	0.49	3.14502	0.14	0.415323
NAA35	-0.71	0.0503902	-0.58	0.54198	0.13	0.535436
MATR3	-0.79	0.00265051	-0.48	0.000887626	0.31	0.0959934
GOLM1	0.22	0.0926594	0.51	8.45912	0.28	0.0846182
KIAA2026	0.67	0.303041	0.84	0.000865082	0.18	0.419264
AGTPBP1	0.18	0.267818	0.11	0.511533	-0.07	0.797694
CBX7	1.42	2.62838e-10	0.8	0.095285	-0.62	0.00716308
APOBEC3Z3	0.12	0.780229	-0.43	0.293421	-0.55	0.30736
PLXNA4	1.27	0.0233345	0.89	0.119315	-0.38	0.691692
SRPK1	-0.28	0.0177168	-0.03	0.851974	0.26	0.0899418
NPTXR	1.14	0.00700808	1.11	0.0330963	-0.03	0.94031
DNAL4	0.41	0.0221185	-0.13	0.501817	-0.54	0.014873
SUN2	0.83	5.26328e-09	0.85	1.30144e-09	0.02	0.908043
SCRIB	1.04	0.000288417	0.94	0.00904752	-0.1	0.732476
GTPBP1	1.1	1.1711e-11	0.9	1.01984e-05	-0.21	0.297683
MAPK14	0.27	0.0333266	0.32	0.0133518	0.05	0.82264
JOSD1	0.5	0.00300272	0.44	0.188436	-0.06	0.662496
NTRK2	-0.06	0.907038	-0.23	0.64912	-0.17	0.823952
UHRF2	0.11	0.38885	0.28	0.0184209	0.18	0.272094
MAPK13	-0.22	0.197733	-0.82	0.0385081	-0.59	0.00278964
TOMM22	-0.83	8.43024e-06	-0.55	2.59524	0.28	0.0896161
CBY1	-1.02	1.36767e-10	-1.39	1.58879e-23	-0.38	0.0169347
FAM227A	0.19	0.594167	0.59	0.103591	0.4	0.434312
BRPF3	1.02	8.41647e-07	1.01	2.02511e-06	-0.01	0.972845
RMI1	-1.09	8.27283e-10	-1.07	1.5964e-10	0.01	0.959738
ETV7	1.39	0.022084	1.05	0.000392157	-0.34	0.481234
DDX17	0.43	0.030646	0.61	3.34417e-06	0.18	0.144508
KCTD20	-0.25	0.0182861	0.05	0.653935	0.31	0.0192319
HNRNPK	-1.19	8.93019e-26	-1.08	5.36355e-21	0.12	0.448786
PUF60	-0.71	3.1638e-07	-0.62	0.000860781	0.09	0.578143
KDELR3	-0.16	0.0841105	-0.07	0.435226	0.08	0.535661
PODXL	0.96	7.73559e-05	0.81	0.0305042	-0.15	0.535661
C1H9orf64	-0.08	0.424383	0.26	0.00920478	0.35	0.00391265
NRBP2	1.23	1.5398e-07	0.65	0.000421501	-0.57	0.01244
MKLN1	-0.95	1.26415e-13	-0.73	1.80023e-06	0.22	0.124546
KCNJ4	1.28	1.88967	0.37	0.233121	-0.92	0.0184978
STK38	-0.13	0.274346	0.19	0.119841	0.31	0.0251603
CSNK1E	0.38	0.00114249	0.42	0.000304101	0.04	0.819428
SRSF3	-1.3	7.53531e-17	-1.5	8.09579e-24	-0.19	0.312891
KIF27	0.45	0.00365963	0.64	4.44709	0.19	0.398833
TMEM184B	0.72	0.44414	0.68	0.000119578	-0.04	0.910528
PLA2G6	1.25	0.117278	0.72	0.0055097	-0.52	0.142152
GKAP1	-0.6	8.78356	-0.62	5.55408	-0.02	0.943579
COPG2	-0.21	0.0307382	0.17	0.0996758	0.38	0.00130372
PPIL1	-1.01	3.49693e-09	-1.23	1.36009e-15	-0.22	0.228923
PICK1	0.61	2.26347	0.38	0.00971188	-0.22	0.275552
C12H6orf89	0.23	0.0128827	0.26	0.0060184	0.03	0.862823
PLEC	0.96	0.00411974	1.02	0.00247362	0.06	0.921938
KDM4C	0.49	0.000698243	0.4	0.0065649	-0.09	0.713716
UBQLN1	-0.02	0.87231	0.19	0.11035	0.21	0.155413
POLR2F	-1.01	4.91482e-10	-1.6	1.63393e-31	-0.59	0.000114045
C10H22orf23	0.21	0.611503	-0.41	0.303937	-0.62	0.233389
MTCH1	0.28	0.0107913	0.24	0.0296133	-0.04	0.840194
MICALL1	0.62	0.000413387	0.43	0.0175899	-0.19	0.451506
GRINA	0.76	0.00796775	0.5	0.000539067	-0.26	0.178184
FRMD3	0.08	0.625151	0.62	3.14429	0.55	0.00287299
PIM1 ENSCAFG00000001448	0.31	0.0941997	0.88	0.209691	0.56	0.014443
MEST	0.09	0.513873	0.07	0.638914	-0.02	0.921505
RASEF	1.82	0.0274964	1.36	0.101767	-0.47	NA
GCAT	-0.35	0.00349703	-0.12	0.338091	0.22	0.152235
CEP41 ENSCAFG00000001459	-0.28	0.00463659	-0.03	0.784363	0.25	0.0460284
PTPRD	0.37	0.0083279	0.45	0.00143788	0.08	0.718601
TLE1	0.4	0.00907941	0.72	0.447773	0.31	0.132778
CMTR1	0.73	2.43292e-08	0.73	2.6879e-09	0.01	0.978572
TRIOBP	0.58	0.0433882	0.51	1.31719	-0.07	0.696078
LGALS2	1.12	6.48598e-06	0.95	0.00595534	-0.17	0.534473
LGALS1	-0.35	0.0061239	-0.53	3.50575	-0.17	0.323408
MDGA1	1.33	0.00085001	0.45	0.0739205	-0.88	0.00567951
ZFAND3	0.6	0.0705561	0.59	0.110235	0	0.987129
SH3BP1	0.87	0.00130714	0.49	0.00189408	-0.38	0.0534867
BTBD9	-0.18	0.128437	-0.13	0.305961	0.05	0.784043
TMEM209	-0.45	0.00072213	-0.22	0.124076	0.23	0.186825
GGA1	0.71	1.70766	0.71	2.03322	0	0.993271
KLHDC10	0.38	0.00417906	0.65	0.140823	0.26	0.13843
MPDZ	0.87	1.38212e-05	0.68	0.0646802	-0.19	0.35073
ZC3HC1	-0.39	0.000266273	-0.2	0.0685498	0.18	0.210192
CDC42EP1	0.23	0.205771	0.16	0.392654	-0.07	0.812836
CARD10	0.99	0.000388723	0.63	0.00027484	-0.37	0.0978438
MFNG	1.17	0.0389156	-0.39	0.46879	-1.56	0.0247279
ELFN2	1.23	0.031317	1.09	0.065361	-0.14	0.901592
UBE2H	0.32	0.00634521	0.41	0.000408889	0.09	0.587856
NRF1	-0.19	0.0305002	-0.01	0.918531	0.18	0.114717
RAC2	-0.09	0.908686	-0.21	0.803049	-0.11	NA
TMPRSS6	0.83	0.131443	0.75	0.19176	-0.08	0.93741
KCTD17	0.3	0.272532	0.06	0.836068	-0.24	0.55514
MPST	0.32	0.0274611	0.09	0.563786	-0.23	0.242006
STRIP2	0.97	4.64116e-10	1.01	1.25731e-10	0.04	0.86362
TST	0.51	0.0966956	-0.24	0.44852	-0.74	0.0503122
NFIB	0.99	0.0034283	0.94	0.246818	-0.05	0.888256
EXOSC4	-1.12	3.15004e-05	-1.07	0.000294574	0.05	0.868993
GPAA1	0.59	3.29188	0.52	0.000324595	-0.07	0.755279
AHCYL2	0.39	0.014203	0.32	0.0539718	-0.07	0.787501
IFT27	0.17	0.302039	0.1	0.551156	-0.06	0.806649
CYC1	-0.15	0.296802	-0.12	0.434132	0.03	0.887697
SMO	0.8	0.169125	0.65	0.000120641	-0.15	0.562176
ZDHHC21	-0.64	0.0305554	-0.3	0.0227842	0.34	0.0355179
TSPAN33	0.88	0.0524949	0.36	0.452653	-0.52	0.441399
TLE4	0.98	1.43577e-05	1.35	3.69853e-13	0.37	0.0736956
SHARPIN	0.1	0.533008	0.01	0.939939	-0.08	0.716128
FREM1	0.49	0.0625038	0.67	0.0141385	0.18	0.681217
TNPO3	0.33	0.000574935	0.59	2.84807e-05	0.27	0.0245418
EIF3D	-1.01	6.97856e-16	-0.93	3.54503e-13	0.08	0.655689
TTC39B	0.5	0.0552118	0.24	0.392761	-0.26	0.487034
MROH1	0.64	0.860738	0.25	0.103244	-0.39	0.0304634
SNAPC3	-0.35	0.00311535	-0.28	0.0224883	0.07	0.713486
SAYSD1	-1.23	1.02858e-05	-1.65	2.02091e-13	-0.42	0.0774432
PSIP1	-0.52	0.000785959	-0.45	0.00367511	0.06	0.802054
TXN2	-0.07	0.523922	-0.05	0.654375	0.02	0.917788
CCDC171	-0.12	0.582906	0.03	0.900853	0.15	0.636605
BNC2	-0.11	0.529639	0.29	0.0801505	0.4	0.0462194
HSF1	0.55	0.00023041	0.28	0.0720582	-0.27	0.177137
DAAM2	0.55	0.303976	0.34	0.54655	-0.21	0.814224
CNTLN	-0.02	0.882196	0.39	0.0093713	0.42	0.023514
MOCS1	0.69	5.90612	0.72	5.09212	0.03	0.934891
PSAT1	0.19	0.315829	-0.17	0.380031	-0.36	0.11739
CEP78	-0.38	0.00224303	-0.09	0.535993	0.29	0.0649572
OARD1	-1.12	2.2284e-07	-1.82	2.78388e-23	-0.7	0.000525113
GNAQ	0.71	0.000190037	0.58	0.128914	-0.13	0.487292
NFYA	-0.41	0.000425406	-0.43	0.000274749	-0.02	0.92532
ADAMTSL1	0.42	0.0479261	0.65	0.00196414	0.23	0.441895
FLNC	0.72	0.000467544	0.83	6.09347	0.11	0.7505
SLC52A2	0.25	0.114298	0.18	0.28497	-0.07	0.767023
ADCK5	0.37	0.00429005	0.16	0.229588	-0.2	0.244488
FOXP4	0.71	1.92739	0.62	0.000236905	-0.09	0.734352
MDFI	0.27	0.482021	0.23	0.57243	-0.04	0.950665
HAUS6	-0.22	0.0641999	0.14	0.245147	0.36	0.0103637
TFEB	0.17	0.258606	-0.32	0.0260682	-0.48	0.00471829
CPSF1	0.89	0.291137	0.75	9.55181	-0.14	0.639109
PLIN2	-1.21	1.21575e-17	-0.31	0.0162176	0.9	9.25864e-06
PRICKLE4	0.76	0.000122257	0.2	0.346195	-0.56	0.0268926
TOMM6	-1.08	4.91414e-12	-1.29	4.58049e-19	-0.21	0.229889
SLC39A4	1.11	0.11714	0.53	0.0368582	-0.57	0.102546
USP49	0.65	0.0175432	0.55	0.0522744	-0.1	0.835143
VPS28	-0.13	0.510863	-0.68	0.000120116	-0.55	0.0102171
IRF5	1.07	3.04861	0.87	0.000992079	-0.2	0.636677
DENND4C	0.2	0.145968	0.49	0.000329514	0.28	0.10292
MED20	-0.66	0.0271158	-0.72	0.00207986	-0.07	0.75442
BYSL	-0.53	6.65988	-0.14	0.314561	0.38	0.0200223
RPS6	-1.07	4.54898e-15	-1.27	3.16865e-23	-0.2	0.202303
KCP	1.53	0.00146042	0.89	0.0624918	-0.64	0.388653
VPS13A	-0.35	0.0189726	0.11	0.47781	0.46	0.00964774
CCND3	0.42	3.26176	0.36	0.000492691	-0.06	0.716832
ATP6V1F	-0.68	0.0316797	-1.17	1.72783e-14	-0.5	0.00184622
TONSL	1.21	3.58447e-05	0.87	0.822864	-0.34	0.196372
TAF8	0.53	0.446409	0.59	0.0783977	0.05	0.796611
SLC24A2	0.48	0.288816	0.29	0.548832	-0.19	0.796846
CYHR1	1.32	1.58625e-07	0.85	0.788199	-0.47	0.0493649
KIFC2	1.71	1.51442e-09	0.86	0.000149255	-0.85	0.00199145
MYH9	0.58	0.00994098	1.07	0.110204	0.49	0.0793928
GUCA1B	0.9	0.131764	0.26	0.677686	-0.64	0.472222
MLLT3	0.74	0.000173798	0.47	0.0219518	-0.27	0.337947
TRERF1	1.1	0.0632478	0.55	0.0161016	-0.55	0.0558622
PRUNE2	0.32	0.299069	0.1	0.755736	-0.21	0.634144
GPT	1.57	3.80582e-05	0.66	0.00933647	-0.91	0.00415788
IMPDH1	0.24	0.160683	0.48	0.0036419	0.24	0.274918
HACD4	-0.59	0.00588406	-0.94	0.715685	-0.36	0.201919
MFSD3	0.63	0.0393365	0.15	0.656543	-0.48	0.257975
LRRC14	0.38	0.0166338	0.4	0.0136621	0.02	0.951465
RBM28	-0.46	0.0014733	-0.01	0.971513	0.45	0.0102386
ARHGAP39	1.11	1.41363e-05	0.9	0.0234441	-0.2	0.447655
MTAP	-0.71	6.16072e-05	-0.69	0.000275219	0.02	0.904942
COMMD5	-0.39	0.00718803	-0.65	0.675071	-0.26	0.180279
RPL8	-1.03	1.5961e-08	-1.53	3.27469e-21	-0.5	0.00595944
ZNF16	0.17	0.255009	0.09	0.567845	-0.08	0.737102
PCSK5	0.7	0.0131495	0.66	0.0245943	-0.04	0.943088
UBR2	-0.13	0.303505	0.1	0.428326	0.23	0.133372
PLAA	-0.22	0.0575464	0	0.979994	0.23	0.129822
OSTF1	-0.94	4.73151e-20	-1.07	1.22723e-27	-0.13	0.30533
SND1	0.21	0.0759964	0.36	0.00180896	0.15	0.339598
RBFOX2	0.32	0.00138036	0.42	2.86697	0.1	0.504732
NMRK1	-0.75	0.00543739	-0.93	0.000675509	-0.17	0.671924
CARNMT1	-0.8	0.00019658	-0.3	0.0463211	0.5	0.00440303
APOL6	0.96	1.32842e-09	0.85	1.58086e-06	-0.11	0.593758
IFT74	-0.78	4.88735e-06	-0.9	3.55799e-09	-0.12	0.505023
MCM5	-0.01	0.919216	0	0.987541	0.01	0.956836
CHRNA3	1.27	5.89564e-05	0.75	0.000267128	-0.52	0.0640642
HMOX1	0.78	0.000200338	0.22	0.323042	-0.56	0.0372119
MOB3B	0.47	0.189777	0.3	0.436849	-0.18	0.770287
TOM1	0.17	0.318638	0.2	0.256317	0.03	0.926641
C11H9orf72	-1.07	0.00257659	-1.62	1.64339e-12	-0.55	0.0227636
TBCC	-0.57	0.00014913	-0.07	0.67447	0.5	0.00742208
BICRAL	1	0.000626916	1.01	0.000849873	0.02	0.964864
ARF5	-0.29	0.0980926	-0.55	0.00127196	-0.26	0.255385
LINGO2	0.03	0.968155	-0.9	0.144734	-0.92	0.258604
RPL7L1	-0.24	0.0736806	0.06	0.680571	0.3	0.0693551
GCC1	0.73	0.00177701	0.74	0.00227328	0.01	0.971946
HMGXB4	-0.33	0.0105214	-0.14	0.333349	0.2	0.258642
ZNF800	-0.26	0.0452659	0.22	0.108468	0.48	0.00246083
CNPY3	-0.29	0.00520047	-0.26	0.013912	0.03	0.873825
GRM8	0.17	0.628569	-0.53	0.100868	-0.7	0.0897251
LARGE1	0.68	0.00012342	0.73	4.14531	0.05	0.862302
GNMT	-0.55	0.00107451	-1.08	4.91446e-06	-0.53	0.00903682
CHRNA5	0.4	0.00335709	0.2	0.166851	-0.2	0.295035
PEX6	1.08	5.62437e-08	0.77	0.0380087	-0.31	0.134966
TRPM6	0.91	0.00122162	0.89	0.00257987	-0.03	0.962599
SYN3	-0.19	0.348606	0.8	2.73918	0.99	0.760055
PPP2R5D	0.27	0.0180702	0.38	0.000628127	0.12	0.472344
POT1	-0.44	0.0120938	-0.35	0.0511735	0.09	0.750591
MEA1	-0.75	0.000270963	-1.3	1.02685e-20	-0.55	0.00026944
FBXO7	0.31	0.00137099	0.38	0.00010597	0.07	0.646771
RRP36	-1.17	2.81076e-17	-1.57	1.43947e-34	-0.4	0.00770232
IREB2	0.55	0.00381253	0.67	4.07106e-06	0.11	0.447845
PWP1	-0.34	0.0221832	0.19	0.241172	0.53	0.00322811
RORB	0.94	0.0280731	0.53	0.228478	-0.41	0.547359
WASL	0.43	0.0011816	0.8	0.000295544	0.36	0.0341485
CUL7	1.15	6.51012e-11	0.89	5.20228e-05	-0.26	0.18489
BPIFC	1.29	0.00788172	0.69	0.160664	-0.6	0.418463
ANXA1	-1.3	3.22328e-22	-1.49	1.6599e-32	-0.2	0.230576
ASB15	0.17	0.67479	-0.32	0.419863	-0.49	0.347724
WFS1	0.86	0.0606537	0.74	2.21677	-0.12	0.661221
MRPL2	-0.76	2.81755e-11	-0.8	4.80992e-13	-0.04	0.772657
ZNF300	-0.76	0.000786384	-0.96	2.90468	-0.19	0.5664
RTCB	-0.42	0.000190662	-0.02	0.874645	0.4	0.00354237
ACO1	-0.07	0.473223	0.1	0.322654	0.17	0.161858
KLC4	0.62	0.476728	0.44	0.0014844	-0.18	0.362167
PRDM4	-0.04	0.749111	0.15	0.253114	0.2	0.245343
LIMCH1	-0.1	0.298608	-0.28	0.00310024	-0.18	0.148409
BTBD11	0.37	0.139415	0.94	0.000166195	0.56	0.076841
TMEM33	-0.45	0.000124824	-0.06	0.678973	0.39	0.0058551
CRY1	-0.47	2.12814	-0.46	4.27529	0.01	0.959306
SLC30A9	-0.55	9.38892	-0.01	0.976109	0.54	0.00134337
TMEM263	-0.97	7.8694e-07	-0.81	0.00595214	0.16	0.480829
BEND4	1.19	0.164205	0.76	0.00250357	-0.43	0.23194
RIC8B	0.27	0.10566	0.22	0.2059	-0.05	0.858353
DDX58	0.45	0.0326862	0.24	0.275977	-0.21	0.512922
ELAPOR2	0.15	0.206227	0.57	0.0482639	0.42	0.0023936
ZFAND5	-0.06	0.633683	-0.12	0.291764	-0.07	0.69853
APTX	-1.26	1.98105e-19	-1.21	7.63906e-18	0.05	0.813705
PTK7	0.4	0.000354738	0.59	0.0107201	0.19	0.201937
ATP8A1	1.07	0.000698119	0.98	0.00273084	-0.09	0.878705
DMTF1	-0.1	0.670829	-0.34	0.113359	-0.25	0.405293
C1H9orf85	-1.03	0.00937461	-1.67	1.11683e-13	-0.64	0.00534615
ABHD17B	-0.95	1.4739e-08	-0.74	0.00468304	0.2	0.273404
CEMIP2	0.76	5.36881e-05	0.75	0.000109872	0	0.987171
CROT	-1.08	8.24844e-12	-1.2	1.3255e-16	-0.12	0.541725
KCTD8	-1.07	3.22926	-0.97	0.00026553	0.1	0.815534
SRF	0.22	0.195659	0.55	0.00105377	0.32	0.133286
ABCB4	0	0.994902	0.52	0.105238	0.52	0.210353
CUL9	1.32	1.01877e-13	0.87	0.000983186	-0.46	0.0165937
ABCB1	0.04	0.923557	0.33	0.391512	0.29	0.591145
SMU1	-0.99	2.27242e-08	-0.96	1.10627e-07	0.03	0.903889
DNPH1	-0.8	6.60079e-08	-0.9	3.0798e-12	-0.11	0.519634
TTBK1	1.21	0.000374739	0.39	0.260262	-0.82	0.0737005
B4GALT1	0.33	0.0022247	0.59	0.00378525	0.26	0.059272
SLC25A40	-0.37	0.00921783	-0.44	0.00266944	-0.06	0.790007
CRIP3	1.03	0.000196113	0.92	0.0134597	-0.11	0.698436
SPINK4	1.22	0.000538867	1.07	0.0589161	-0.15	0.685044
BAG1	-0.61	0.000381176	-0.48	0.380377	0.13	0.400426
CHMP5	-1.31	2.64171e-12	-2	4.26298e-34	-0.69	0.00022833
NFX1	0.5	0.725887	0.58	0.0263245	0.08	0.650948
TRPM3	-1.57	4.0087e-05	-1.72	1.96971e-05	-0.14	0.721148
GUF1	-0.05	0.780358	0.25	0.101726	0.3	0.119923
POLR3B	0.22	0.068229	0.57	0.149406	0.35	0.0180227
ADAM22	0.67	1.48375	0.71	0.868427	0.04	0.892183
ABCC10	0.91	0.0208538	1.05	2.63e-09	0.14	0.606445
SRI	-0.68	0.000115346	-0.77	6.43089e-07	-0.09	0.616552
STEAP4	0.43	0.536786	-0.45	0.508725	-0.88	NA
DLK2	0.06	0.759194	0.21	0.306339	0.14	0.622752
TEX47	-1.02	0.00948308	-0.96	0.0178806	0.06	0.935576
ZNF804B	0.2	0.399185	0.49	0.0405441	0.28	0.390826
TJAP1	0.94	1.24417e-09	0.78	2.66662e-05	-0.16	0.358216
STEAP1	-0.88	0.0364985	-1.26	0.00236364	-0.38	0.508601
KLF9	1.14	0.0437348	0.56	0.330891	-0.58	0.509721
YIPF3	0.1	0.303966	0.34	0.000358676	0.24	0.0466481
NOL6	0.5	0.0158091	0.93	0.407291	0.44	0.0945248
STEAP2	-0.09	0.755378	0.23	0.451216	0.32	0.424841
GNPDA2	-1.22	4.49183e-15	-1.47	6.83653e-24	-0.25	0.161891
POLR1C	-1.13	4.78984e-11	-1.26	6.91344e-15	-0.13	0.525809
TCP11L2	-0.17	0.436069	0.14	0.559234	0.31	0.295518
CKAP4	-0.12	0.449842	0.44	0.00391705	0.57	0.00182744
NUAK1	0.76	0.0112603	1.31	2.80176e-15	0.55	0.00173875
SMC5	0.12	0.37667	0.42	0.00117228	0.3	0.0652254
GTPBP10	-1.11	3.75203e-08	-1	1.17925e-05	0.11	0.630129
CLDN12	0.35	0.657625	-0.98	0.166913	-1.34	0.150622
APPL2	0.57	6.28845	0.39	0.00750029	-0.18	0.39682
MAMDC2	-0.89	0.012588	0	0.999853	0.89	0.0600333
UBAP2	0.75	0.00451515	0.84	7.3664e-06	0.1	0.654293
XPO5	0.49	0.000148374	0.85	3.86627e-06	0.36	0.0275094
C1H9orf135	-0.02	0.972933	-0.96	0.0454816	-0.94	0.130624
WASHC4	-0.93	3.09184e-07	-0.68	0.0542508	0.25	0.156606
PTAR1	-0.28	0.0603718	0.03	0.858834	0.31	0.0987097
APBA1	0.76	0.0331127	0.38	0.313967	-0.39	0.483264
CDK14	-0.42	0.000252699	-0.38	0.00110352	0.04	0.84241
COMMD8	-1.45	3.09448e-14	-1.98	4.7796e-31	-0.53	0.00903682
FAM189A2	0.85	0.0357157	0.78	0.551806	-0.07	0.816371
DCAF12	0.16	0.132846	0.32	0.00213099	0.16	0.252175
TJP2	0.35	0.00012025	0.56	0.000134496	0.21	0.0884427
ATP10D	0.85	5.03158e-07	1	4.65668e-11	0.15	0.407104
UBAP1	-0.29	0.00530819	-0.13	0.242423	0.16	0.263303
FZD1	0.54	0.0139728	0.67	0.00360902	0.12	0.742341
MTERF1	-0.96	0.469628	-1.35	1.10094e-05	-0.39	0.165594
KIF24	0.99	2.16596e-11	0.99	4.12018e-11	0	0.999578
POLH	-0.43	0.0081285	-0.65	6.93767	-0.22	0.341529
ALDH1L2	0.16	0.181773	0.11	0.371965	-0.05	0.796846
NFXL1	0.32	0.0222071	0.55	9.37674	0.23	0.2354
PIP5K1B	1.76	0.000128926	1.6	0.000708263	-0.16	0.856606
CNGA1	-0.64	0.0939226	-0.43	0.292349	0.2	0.737141
GTPBP2	0.81	0.828533	0.3	0.115555	-0.51	0.0263482
RPP25L	-0.69	0.0138849	-0.49	0.0979626	0.19	0.653965
MAD2L1BP	-0.51	0.093049	-0.71	6.19816e-05	-0.2	0.198187
RSPH9	1.48	0.000556569	0.77	0.00227888	-0.71	0.0382865
C10H12orf45	-1.25	3.36569e-17	-1.27	4.32838e-18	-0.02	0.939277
MRPS18A	-0.55	0.159312	-0.34	0.00489571	0.22	0.161628
SLC41A2	-0.85	0.000332128	-0.96	2.41794e-06	-0.11	0.622752
PGM5	0.76	0.0479698	0.97	0.0168774	0.22	0.754049
CNTFR	0.52	0.0635601	0.26	0.375464	-0.25	0.552385
AKAP9	0.84	0.0224101	0.81	0.0826332	-0.03	0.915194
DCTN3	-1.02	4.41573e-12	-1.31	1.85238e-22	-0.29	0.0687949
VEGFA	1.01	2.10478e-07	0.15	0.324521	-0.85	0.0320238
TMEM63B	1.13	2.59919e-08	0.74	0.220511	-0.39	0.0513041
TEC	-0.5	0.00103367	-0.2	0.233255	0.3	0.133179
TXNRD1	0.13	0.432994	0.56	0.000424911	0.43	0.0292349
CYP51A1	0.03	0.898166	-0.54	0.00146607	-0.57	0.00553771
GALT	0.65	8.92103	0.12	0.51993	-0.53	0.0099263
SEPTIN10	-1.04	1.13654e-11	-1.16	1.74605e-15	-0.12	0.540328
SLAIN2	0.08	0.572315	0.35	0.00656172	0.28	0.0934372
DOCK8	-0.22	0.405572	-0.34	0.206691	-0.12	0.777728
SLC10A4	0.39	0.259032	0.23	0.535993	-0.16	0.776593
DNAJB5	-0.38	0.475165	-0.84	0.10029	-0.46	0.523312
SH3RF3	0.76	0.00019658	0.69	0.0365618	-0.06	0.777313
ANKIB1	0.43	1.87216	0.33	0.00120208	-0.1	0.519564
FRYL	0.7	5.17294	0.7	5.83819	0	0.997081
KANK1	0.67	0.000901439	0.28	0.193461	-0.39	0.138571
VCP	-0.05	0.700916	0.39	0.00154943	0.44	0.00262381
PEX1	0.23	0.0252194	0.32	0.00247863	0.09	0.588133
CCDC138	-0.92	0.0672521	-1.02	0.00529029	-0.1	0.750638
SLC29A1	0.41	0.0073699	0.52	0.000644428	0.11	0.630928
SLC35B2	0.13	0.318618	0.2	0.122043	0.07	0.718014
NFKBIE	0.15	0.186741	0.07	0.581135	-0.08	0.632809
TMEM151B	1.71	1.7368e-10	0.73	0.000818933	-0.97	0.000585816
DMRT2	0.85	0.547745	0.41	0.0331463	-0.44	0.084951
AARS2	0.43	0.0239588	0.65	0.000904362	0.22	0.447346
OCIAD1	-0.67	0.0188804	-0.62	0.019364	0.05	0.804883
FANCG	0.42	0.441267	0.42	0.698032	0	0.992532
CDC5L	-0.61	0.201202	-0.43	0.00120914	0.19	0.297968
CWH43	0	0.980764	0.14	0.32473	0.15	0.459987
CDK6	0.06	0.765114	0.53	0.00380703	0.47	0.0370117
DCUN1D4	-0.15	0.162647	0.07	0.551343	0.21	0.101024
PIGO	0.99	1.62552e-09	0.75	0.000879495	-0.24	0.184873
SGCB	0.13	0.22098	0.36	0.000763738	0.22	0.101432
SUPT3H	-0.78	0.000155897	-0.9	3.16981e-07	-0.12	0.526655
SAMD9L	-0.15	0.327282	-0.18	0.244051	-0.03	0.903092
RUNX2	0.59	0.000373448	0.91	0.00255949	0.33	0.128858
SMARCA2	0.44	1.07217	0.49	0.177714	0.05	0.789545
USP46	0.04	0.760197	0	0.982051	-0.04	0.85654
LIMS1	-0.58	0.141362	-0.58	0.172073	0	0.995856
FAM214B	1.11	1.76096e-05	0.65	0.000219145	-0.46	0.0501301
VPS50	-1.01	3.33192e-11	-0.78	5.0939e-06	0.23	0.167504
RASL11B	0.14	0.426951	0.25	0.16873	0.11	0.697645
ENPP4	-1.19	2.59692e-12	-0.82	0.000778455	0.36	0.0410829
ENPP5	-0.51	0.190325	-0.16	0.727571	0.35	0.541725
RCAN2	-0.19	0.149359	-0.43	0.000763619	-0.24	0.150948
GCC2	0.46	0.0017922	0.91	4.13324e-05	0.45	0.0130594
CYP39A1	-0.77	0.0962453	-0.93	0.000320224	-0.16	0.490811
VLDLR	0.51	0.000987217	0.29	0.0690283	-0.22	0.309597
SLC25A27	1.31	0.000250656	0.73	0.000980059	-0.57	0.0475594
UNC13B	0.7	9.68195e-07	0.66	1.9719e-06	-0.03	0.857154
SCFD2	0.18	0.336607	0.43	0.0170148	0.25	0.299556
FIP1L1	-0.52	5.81722	-0.28	0.0375675	0.24	0.159365
PUM3	-0.83	0.0115672	-0.43	0.00801431	0.4	0.0442904
PLA2G7	-1.12	7.83291e-16	-1.25	4.32539e-21	-0.13	0.447535
LNX1	-0.4	0.0307824	-0.51	0.00600832	-0.11	0.698014
TFPI2	-1.31	0.178685	-0.95	0.00103126	0.36	0.343824
GNG11	-1.11	0.0011931	-2.08	5.58327e-05	-0.97	0.019993
RUSC2	0.74	0.0715537	0.6	7.51085	-0.14	0.554639
CHIC2	-0.38	0.00300337	-0.56	1.53478	-0.17	0.337099
RFX3	0.53	0.000149987	0.58	0.42498	0.05	0.833615
FAM166B	1.25	0.0152312	0.49	0.0398679	-0.76	0.0160239
PDGFRA	1	3.15926e-06	0.49	0.00151201	-0.51	0.00700406
TESK1	0.65	2.72781	0.49	0.00231684	-0.17	0.472607
CD72	0.27	0.504567	-0.99	0.00543885	-1.27	0.00474695
SIT1	2.23	0.0045868	0.63	0.387602	-1.6	NA
KIT	-0.66	0.380142	0.88	0.323607	1.54	NA
CCDC107	-0.78	7.93318	-0.87	1.33106	-0.09	0.772988
SLC1A1	0.19	0.427579	0.46	0.0664681	0.27	0.464121
ADGRF1	-0.18	0.758905	0.47	0.469822	0.65	0.447845
COL1A2	1.04	9.68043e-06	1.16	4.85443e-08	0.12	0.639401
FAM32A	-0.26	0.134185	0.02	0.917866	0.28	0.213058
SPATA6L	-0.25	0.382967	-0.58	0.0392322	-0.32	0.405293
ARHGEF39	0.27	0.014084	0.1	0.404516	-0.17	0.248449
CA9	0.51	0.128781	-0.23	0.515288	-0.73	0.0775023
KDR	0.76	0.000151778	0.8	0.000107705	0.04	0.914308
CDC37L1	-1.04	1.8298e-12	-0.97	2.40083e-09	0.07	0.728434
TPM2	-0.62	0.0721331	-0.26	0.0457491	0.36	0.0223958
CD2AP	0.11	0.410521	0.52	5.84442	0.41	0.0102511
SRD5A3	0.83	2.56412e-07	0.72	0.000306758	-0.12	0.54356
CASD1	-0.64	0.183658	-0.26	0.0664112	0.38	0.027656
TMEM165	-0.89	1.58405e-15	-0.77	9.63613e-11	0.12	0.387213
UXS1	-0.41	0.00183844	0.13	0.377251	0.54	0.000630724
ECRG4	-0.79	0.128781	-0.03	0.967637	0.77	0.29457
NCK2	-0.06	0.728502	0.19	0.23499	0.25	0.216516
JAK2	-0.09	0.502791	0.18	0.184746	0.28	0.0980857
SGCE	-0.38	0.00607115	-0.41	0.00328876	-0.03	0.89801
FHL2	-0.09	0.507129	0.46	0.000485403	0.56	0.000428488
MMUT	-1.06	1.26238e-13	-1.04	3.65859e-13	0.02	0.938635
TGFBRAP1	1.04	1.43371e-05	1.05	1.51139e-05	0.01	0.979159
PLGRKT	-0.31	0.0609407	-0.65	6.39415	-0.34	0.108724
C10H2orf49	-0.87	2.19052e-08	-0.9	2.57048e-09	-0.03	0.868993
CD274	-0.9	0.00428414	-1.1	0.000517436	-0.2	0.672613
MRPS9	-0.77	0.000436052	-0.67	0.0409217	0.1	0.626777
PON2	-0.5	0.000148115	-0.56	1.90079	-0.06	0.761385
CENPQ	-0.93	0.0248533	-1.03	0.00127453	-0.1	0.739414
RIC1	0.81	2.03414e-11	0.72	2.4332e-09	-0.08	0.5777
PDK4	-1.85	0.0615466	1.04	0.0205889	2.88	6.16153e-05
ERMP1	0.52	2.25133	0.79	7.04143e-06	0.28	0.0808319
IL18R1	-0.66	0.358324	-0.65	0.387816	0.01	0.992113
CLOCK	-0.33	0.0247332	0.13	0.425112	0.46	0.00973604
IL1R1	-0.05	0.844793	0.06	0.811973	0.12	0.758647
TLN1	0.86	0.00907537	1.01	4.72644e-05	0.14	0.559766
TFAP2B	-0.32	0.036857	-0.3	0.0634541	0.02	0.931001
SPTLC1	-0.96	3.78404e-11	-0.93	5.15956e-10	0.04	0.848323
SLC25A13	-0.58	0.00420404	-0.22	0.0561048	0.37	0.00522176
MAP4K4	0.25	0.0145883	0.47	0.380753	0.22	0.0978887
ROR2	0.68	0.000825101	0.73	0.000347426	0.05	0.882434
PKHD1	-0.48	0.0131602	0	0.988531	0.47	0.0583906
NFIL3	1.29	0.000155709	0.73	0.000780689	-0.56	0.0416962
GADD45G	-1.37	0.0764242	-0.49	0.102839	0.88	0.0104603
EXOC1	-0.58	6.19493	-0.35	0.0202185	0.23	0.242006
SEMA4D	1.21	3.10246e-05	0.75	0.000114197	-0.46	0.0755312
SECISBP2	0.1	0.243634	0.32	0.000226731	0.22	0.0490809
CEP135	-0.42	0.00261563	-0.18	0.226842	0.24	0.194646
RFX8	-1.76	1.08225e-10	-1.33	0.000749208	0.43	0.115935
MCM3	-0.51	0.316199	-0.43	0.00010437	0.08	0.636105
CNOT11	-0.32	0.00345651	0.01	0.923963	0.33	0.0132994
SHC3	1.38	0.0189631	0.73	0.215623	-0.65	0.47979
PAICS	-0.97	1.82909e-10	-0.73	0.000240733	0.24	0.145342
CREB3	-0.53	0.00073933	-0.7	6.80857e-08	-0.17	0.188871
S1PR3	0.98	0.124271	0.71	0.000616709	-0.27	0.368742
TBC1D8	-0.14	0.254196	-0.17	0.158646	-0.03	0.862731
SPIN1	0.18	0.0549472	0.28	0.00328545	0.09	0.486584
AASDH	-0.39	0.0118275	-0.13	0.4435	0.26	0.211682
EFHC1	-0.12	0.674504	-0.2	0.49413	-0.08	0.865677
CDK20	0.33	0.00341699	0.08	0.496839	-0.24	0.0935482
TRAM2	0.62	1.83852	0.89	4.76935e-05	0.28	0.148035
ASNS	-0.01	0.954863	-0.43	0.0628824	-0.41	0.153912
NPAS2	1.47	1.12785e-09	1.01	0.0131452	-0.46	0.0755836
ZNF169	0.6	0.00012888	0.53	0.000922091	-0.07	0.788008
RGP1	0.23	0.108034	0.38	0.00873801	0.15	0.484881
PDCL3	-1.4	1.73085e-21	-1.78	1.19708e-37	-0.38	0.022361
C1GALT1	-0.96	3.37793e-08	-0.69	0.0191101	0.26	0.134007
PTPDC1	0.51	0.000310551	0.45	0.00224009	-0.06	0.792976
NPR2	0.88	3.30059e-07	0.83	9.5566e-07	-0.06	0.792432
BARX1	-0.35	0.0582369	-0.45	0.0156609	-0.1	0.732893
CHST10	-0.06	0.648786	0.2	0.110971	0.26	0.091087
MIOS	-0.23	0.0570659	0.26	0.0317619	0.49	0.000548598
LONRF2	0.16	0.651053	0.51	0.147129	0.36	0.481121
HINT2	-0.93	7.86769e-05	-1.13	8.1468e-10	-0.2	0.349364
SRP72	-0.54	6.68862	-0.06	0.724108	0.48	0.00322811
GLCCI1	0.56	0.00356514	0.57	0.00379604	0.02	0.968217
ARL9	0.3	0.0714839	0.37	0.0311234	0.07	0.81121
TMEM8B	1.39	2.38648e-06	1.15	0.00540386	-0.24	0.450224
PHF2	0.89	3.6288e-08	0.83	9.57536e-06	-0.06	0.797694
REST	0.07	0.66193	0.18	0.221345	0.11	0.584706
CILK1	1.15	1.65135e-10	0.9	6.38437e-05	-0.25	0.226255
NOA1	-0.12	0.374565	0.28	0.0292433	0.4	0.00954151
ICA1	-0.06	0.92117	-0.61	0.29089	-0.55	0.499107
FAM120A	0.49	0.000282469	0.64	0.249486	0.14	0.465263
FBXO9	-0.86	4.6281e-06	-1.23	2.54043e-14	-0.37	0.035023
WNK2	1.14	0.0010914	0.76	0.000538152	-0.38	0.188718
NINJ1	0.2	0.198524	0.18	0.259653	-0.02	0.943335
PHF14	0.11	0.500762	0.37	0.018237	0.26	0.205316
GCM1	-1.04	0.018603	-0.74	0.00130379	0.3	0.321812
CARD19	0.4	0.0387569	0.1	0.644337	-0.3	0.250788
ELOVL5	-0.41	0.000285422	-0.66	0.000399509	-0.25	0.0862981
SUSD3	1.37	0.00188786	0.16	0.724645	-1.22	0.0345029
EIF5B	0.37	0.0130463	0.81	0.00249554	0.44	0.0143428
RECK	-0.34	0.00170403	-0.01	0.924978	0.33	0.0162724
TXNDC9	-1.25	3.79916e-07	-1.91	5.46047e-22	-0.66	0.00276485
GCLC	0	0.983166	0.3	0.0354457	0.3	0.0859976
BICD2	0.59	0.22112	0.72	0.0275142	0.13	0.544722
CLTA	-0.77	8.90632e-10	-0.76	9.85938e-10	0	0.991715
IPPK	0.29	0.0431661	0.48	0.000765283	0.19	0.336691
MITD1	-0.54	0.00321937	-0.96	0.0127149	-0.41	0.0726488
POLR2B	-0.15	0.221247	0.36	0.00316019	0.51	0.000316436
LIPT1	-1.04	4.21704e-09	-1.03	1.18688e-08	0.02	0.949563
KLHL31	-0.18	0.27222	-0.18	0.30315	0	0.989988
GNE	-0.4	0.000792187	-0.15	0.254675	0.25	0.0988983
LRRC1	0.4	0.0036138	0.55	9.53697	0.15	0.47488
TMEM106B	-1.04	3.55751e-07	-1.1	1.82336e-08	-0.06	0.815454
VWDE	0.26	0.17805	0.81	4.08556	0.55	0.0289904
TSGA10	-0.61	0.000785978	-0.89	0.0624985	-0.29	0.237634
RNF38	0.87	2.19948e-09	0.83	7.95607e-08	-0.04	0.829968
MLIP	-0.72	0.00469395	-0.53	0.0498991	0.19	0.623712
MGAT4A	-1.3	1.53826e-10	-0.49	0.00522174	0.81	4.04602
NOL8	0.54	0.00100764	0.99	0.000129622	0.45	0.0294535
IGFBP7	-0.35	0.0012011	-0.18	0.111045	0.17	0.25151
MELK	-0.71	0.00792418	-0.51	0.000119209	0.19	0.295941
IARS1	0.07	0.440653	0.16	0.0613317	0.09	0.437497
HMGCLL1	-0.57	0.280575	-0.99	0.0543516	-0.42	0.564924
ETV1	0.82	0.219907	0.48	0.0072109	-0.34	0.152516
INPP4A	0.94	2.02251e-05	0.86	8.5276e-05	-0.08	0.76299
MFSD14B	0.47	0.225316	-0.25	0.527132	-0.72	0.139956
ZBTB45	0.75	0.714195	0.57	0.00081343	-0.18	0.499107
PAX5	-0.12	0.852639	-0.02	0.980316	0.11	0.921677
ZNF584	0.13	0.44453	-0.01	0.942707	-0.15	0.551481
ADGRL3	0.29	0.165508	0.62	0.00450597	0.32	0.286092
TMEM131	0.75	0.00227864	0.87	1.63328e-05	0.11	0.586638
RPS5	-1.29	9.16898e-18	-1.82	9.76232e-40	-0.53	0.000876947
A1BG	0.88	0.160168	0.64	0.328341	-0.24	0.824876
GRHPR	0.26	0.0295121	0.28	0.0227219	0.02	0.936518
ZNF8	0.56	0.000101102	0.43	0.00382188	-0.13	0.5498
POLR1E	-0.97	4.48776e-10	-0.58	0.404937	0.39	0.0118752
ACTR1B	0.38	0.000185787	0.53	0.0217827	0.15	0.294389
FRMPD1	0.88	0.000664395	0.82	0.00226382	-0.06	0.899345
COX5B	-1.16	1.0883e-16	-1.51	7.50922e-30	-0.35	0.0238612
EXOSC3	-0.69	0.492682	-0.64	3.06585	0.05	0.837473
ZSCAN18	0.94	0.000450886	0.23	0.426832	-0.71	0.0414133
SEMA4C	0.98	0.00242329	0.51	0.00491336	-0.47	0.038243
DCAF10	0.2	0.116602	0.44	0.000417819	0.24	0.138596
SLC25A51	-0.85	6.6925e-08	-0.75	0.000171218	0.1	0.602162
ANKRD39	-0.98	4.84809e-14	-0.93	2.73359e-12	0.05	0.787555
SHB	0.21	0.195492	0.35	0.0284627	0.14	0.541234
DGKB	-0.97	1.53107e-08	-0.87	1.52878e-05	0.11	0.583869
CCDC180	-0.14	0.806342	-0.28	0.632564	-0.14	0.881
CNNM4	1.07	2.21172e-09	0.81	0.00111682	-0.26	0.178526
LMAN2L	0.32	0.0105189	0.39	0.00201976	0.07	0.720901
FER1L5	1.47	0.00342878	0.6	0.227588	-0.87	0.228622
DST	0.46	0.169354	0.57	0.0918368	0.11	0.845303
AGMO	0.02	0.97497	1.05	0.0964302	1.03	0.210353
TDRD7	-0.1	0.429182	0.02	0.87913	0.13	0.49203
ZNF550	0.39	0.526106	0.53	0.41917	0.13	0.902888
BZW2	-0.66	1.13609e-05	-0.41	0.91211	0.25	0.0551414
TMOD1	0.29	0.386784	-0.18	0.596976	-0.47	0.28672
ANKMY2	-0.46	3.61914	-0.32	0.00531712	0.14	0.37704
TSPAN13	-1.07	0.0127107	-1.45	4.13807e-08	-0.38	0.132333
TSTD2	-0.25	0.0327751	-0.01	0.940874	0.24	0.108129
NCBP1	-0.12	0.269311	0.3	0.00334071	0.42	0.000513662
BEND6	-0.02	0.927316	0.1	0.559536	0.11	0.625991
AHR	0.42	0.0256966	0.36	0.0674544	-0.07	0.83757
ZNF451	-0.62	0.162807	-0.56	1.72302	0.06	0.786469
XPA	0.52	2.33638	0.63	0.0439534	0.11	0.56919
ZNF268	0.26	0.14875	0.11	0.575357	-0.15	0.571978
RAB23	-0.99	1.49261e-11	-0.87	5.43255e-08	0.12	0.495882
TRMO	-0.85	0.00294091	-1.1	5.53843e-08	-0.25	0.227632
THADA	0.02	0.932232	0.25	0.124433	0.23	0.267539
SNX13	-0.52	4.20138	-0.24	0.0808459	0.29	0.0799403
NANS	-0.57	0.0318035	-0.77	2.23443e-07	-0.21	0.159647
KHDRBS2	-0.93	2.78281e-13	-0.81	3.27505e-09	0.12	0.447535
TRIM14	0.47	0.00016061	0.54	1.99815	0.07	0.742512
CORO2A	0.94	9.87168e-06	0.79	0.00076253	-0.14	0.536275
ZNF667	-0.34	0.0166531	-0.65	0.219845	-0.32	0.0729755
ZNF787	0.47	0.000186854	0.33	0.0110613	-0.14	0.452654
TBC1D2	0.1	0.465864	0.39	0.00467307	0.28	0.105747
GABBR2	-0.23	0.230395	0.14	0.474565	0.37	0.119081
PLEKHH2	0.74	2.59138	0.92	0.0368017	0.17	0.528982
PTP4A1	-0.95	3.75815e-05	-1.03	8.84842e-07	-0.08	0.735238
ANKS6	1.38	4.62254e-17	1.18	1.42432e-11	-0.2	0.354245
PHF3	0.37	0.0037624	0.57	0.707429	0.2	0.247943
GALNT12	0.65	0.00338586	0.49	0.0333856	-0.16	0.661221
EYS	-0.66	0.201803	-0.82	0.000412917	-0.16	0.437057
HDAC9	0.01	0.948525	-0.22	0.213769	-0.24	0.31656
DYNC2LI1	-0.75	0.00386075	-0.95	4.09103e-07	-0.2	0.306577
SLC2A1	0.64	0.0775533	0.61	0.273094	-0.03	0.909192
NLRP5	-1.05	4.86456e-12	-1.36	4.52408e-23	-0.31	0.0481672
ZNF691	-0.2	0.165037	-0.26	0.0696436	-0.06	0.782467
POLR1F	-1.47	7.67363e-23	-1.63	1.40327e-29	-0.16	0.416692
SVBP	-1.07	5.79841e-13	-1.48	1.51335e-28	-0.41	0.00774105
MACC1	0.28	0.597656	0.76	0.172127	0.47	0.555542
C15H1orf50	-0.08	0.568009	0.07	0.647248	0.15	0.436719
ITGB8	0.66	0.000935947	0.48	0.0204516	-0.18	0.553322
COL15A1	0.78	0.00206468	0.65	0.346011	-0.13	0.548645
P3H1	0.91	5.68041e-10	0.89	2.13079e-09	-0.02	0.930813
LRPPRC	-0.8	3.05732e-05	-0.32	0.0147968	0.48	0.00215636
TGFBR1	-0.35	0.0138357	0.1	0.532109	0.45	0.00890048
EPN1	0.75	0.000640395	0.58	0.873381	-0.17	0.368494
ALG2	-0.35	0.00257536	-0.17	0.16722	0.18	0.262876
SEC61B	-1.09	9.17534e-09	-1.22	4.78429e-12	-0.13	0.555409
PPM1B	0.03	0.786303	0.12	0.320219	0.09	0.616165
SLC3A1	0.4	0.25823	0.61	0.103002	0.2	0.732496
STX17	-0.04	0.693913	0.03	0.826899	0.07	0.657436
YBX1	-0.15	0.130314	0.04	0.706173	0.2	0.122375
ERP44	-0.55	1.89957	-0.38	0.00433248	0.17	0.334215
PREPL	-0.68	0.00756881	-0.24	0.0784476	0.44	0.0047245
PPIH	-1.33	4.54431e-15	-1.73	9.1762e-30	-0.4	0.0264031
LMBRD1	-1.02	1.17705e-14	-0.86	1.73372e-09	0.15	0.32711
CAMKMT	-0.24	0.0803265	-0.34	0.0124336	-0.1	0.618073
CCDC30	0.51	0.074592	0.83	0.00538728	0.32	0.473791
SIX2	0.79	0.0230205	0.03	0.940659	-0.76	0.0959524
U2AF2	-0.06	0.699447	0.09	0.527244	0.15	0.429194
INVS	0.04	0.728114	0.25	0.00852752	0.22	0.0726488
PPCS	-0.28	0.0121064	-0.16	0.19186	0.12	0.450224
SRBD1	-0.43	0.00488182	-0.26	0.104531	0.17	0.434402
RIMKLA	0.25	0.0422792	0.38	0.00252139	0.13	0.493139
CCDC106	0.23	0.0748061	-0.11	0.42475	-0.34	0.0331807
FIZ1	0.84	2.32665e-05	0.79	0.000501783	-0.05	0.823557
FOXJ3	0.29	0.00836211	0.59	0.00367831	0.31	0.0238027
ZNF865	1.06	2.40844e-06	0.66	0.40757	-0.4	0.0593807
TEX10	-0.3	0.00560485	0.11	0.335094	0.42	0.00158087
SSC5D	1.45	3.08166e-08	0.75	0.000174818	-0.69	0.00588814
NAT14	-0.03	0.877096	-0.5	0.00890674	-0.46	0.0487005
HIVEP3	0.58	0.00955951	0.44	0.0588328	-0.14	0.689801
MSANTD3-TMEFF1	-0.29	0.0312669	-0.43	0.00115988	-0.14	0.448371
EDN2	-0.46	0.0712957	-0.17	0.562535	0.3	0.410705
ISOC2	-0.94	3.25317e-07	-1.42	5.61516e-22	-0.49	0.00287299
CAVIN4	-1.33	2.13264e-05	-0.19	0.421237	1.14	0.382949
RPL28	-0.63	0.127106	-0.76	0.000469414	-0.13	0.494907
PLPPR1	-1.39	0.304932	-1.61	0.00819623	-0.22	0.612248
TMEM190	-0.09	0.824416	-1.33	7.06196	-1.24	0.00235827
IL11	-0.03	0.898295	-0.79	0.000119468	-0.76	0.00240918
SCMH1	1.06	4.84137e-08	0.82	0.00294227	-0.24	0.276308
KMT5C	1.37	2.01372e-06	0.49	0.0184644	-0.88	0.000570414
TMEM150B	0.44	0.108038	0.19	0.518731	-0.25	0.547429
ZNF189	0.15	0.386868	0.57	0.000686324	0.42	0.0470561
FAM135A	-0.08	0.530141	0.04	0.780463	0.12	0.499107
BRSK1	1.44	4.74122	0.4	0.273671	-1.04	0.0230385
SDHAF4	-1.22	7.28843e-19	-1.46	3.84115e-29	-0.24	0.125272
PGAP4	0.92	0.00102228	0.48	0.096471	-0.44	0.284065
HSPBP1	0.1	0.46194	0.29	0.0201321	0.2	0.238856
RNF20	0.57	0.0257799	0.75	1.17489e-06	0.19	0.229931
PPP6R1	0.79	0.00799079	0.81	0.00427972	0.02	0.93746
TMEM86B	1.23	0.000387063	0.92	0.00880916	-0.3	0.594923
PRKCE	0.84	0.576191	0.72	0.000149403	-0.12	0.696078
SMAP1	-0.15	0.236265	0.15	0.273307	0.3	0.0573609
DNAAF3	1.07	0.0241611	0.24	0.626514	-0.83	0.210154
B3GAT2	0.54	0.250269	0.45	0.364293	-0.09	0.915762
TNNI3	-0.84	0.0365296	-1.54	6.03523	-0.7	0.146611
LOC474964	-1.29	4.74694e-12	-1.5	1.03552e-17	-0.21	0.348634
PPP1R12C	0.27	0.0442913	0.26	0.057987	-0.01	0.965318
EPAS1	0.77	0.00227363	0.55	8.58032	-0.22	0.247814
EPS8L1	1.48	0.000409283	1.02	0.0155129	-0.46	0.49619
RHOQ	0.34	0.00777033	0.16	0.227567	-0.17	0.321064
PIGF	-1.21	4.69436e-18	-1.69	1.18503e-39	-0.48	0.000984796
CRIPT	-1.31	3.59154e-13	-1.79	1.79789e-28	-0.48	0.00919382
SOCS5	-0.34	0.0156182	-0.22	0.124369	0.11	0.583869
RDH13	-0.82	0.00985958	-0.49	0.00213931	0.33	0.0978975
RIMS1	-0.01	0.97713	0.2	0.711751	0.21	0.787431
TTC7A	0.8	0.000150433	0.63	0.222464	-0.16	0.390136
LENG8	1.5	3.67196e-09	0.99	0.0837383	-0.51	0.0434289
EPCAM	0.25	0.490033	0.15	0.699518	-0.1	0.868633
MTO1	0.17	0.153466	0.64	0.00437215	0.46	0.00101508
TTYH1	1.46	0.0133843	0.98	0.101049	-0.48	0.622752
SLC17A5	0.32	0.0226524	0.43	0.00180679	0.12	0.571179
MSH2	-0.6	2.11088	-0.35	0.0153759	0.25	0.190999
SMC2	0.09	0.503406	0.46	0.000145871	0.38	0.0116201
CD109	-0.02	0.921995	0.29	0.034674	0.31	0.0702856
MSH6	0.15	0.234906	0.43	0.000290472	0.28	0.0581717
FBXO11	0.02	0.904346	0.38	0.00125932	0.37	0.0108777
SP4	0.05	0.775028	0.09	0.568933	0.04	0.853621
TSEN34	-0.58	0.0457045	-0.62	0.00979563	-0.04	0.855108
PPP1R21	-0.67	0.0661477	-0.37	0.00846471	0.3	0.0819562
MBOAT7	0.7	0.10141	0.69	1.53583	-0.01	0.976092
STON1	-0.04	0.80844	0.36	0.032432	0.41	0.0506932
TMC4	0.16	0.539544	-0.34	0.18734	-0.5	0.119758
LENG1	-0.1	0.530141	-0.17	0.278636	-0.07	0.764602
FSHR	0.27	0.648218	1.1	0.0821993	0.83	0.341287
CNOT3	0.88	1.73801e-05	0.65	0.345003	-0.23	0.223693
PRPF31	-0.11	0.221663	0.1	0.283724	0.22	0.0548021
TFPT	-0.05	0.743496	-0.25	0.094184	-0.2	0.319589
COL12A1	-0.09	0.782264	0.35	0.264994	0.45	0.266482
NDUFA3	-0.32	0.0669269	-1.24	4.87309e-09	-0.92	0.222742
TMEM30A	-1.08	5.66349e-09	-0.78	0.00707873	0.3	0.115767
FILIP1	0.03	0.943037	0.84	0.0248366	0.81	0.0856839
SENP6	-0.3	0.0323307	-0.04	0.803531	0.26	0.149446
NRXN1	0.13	0.748658	0.39	0.325981	0.26	0.65118
EPHA5	-0.9	0.00028611	-0.73	0.099299	0.17	0.465905
DNAH11	0.01	0.949187	0.22	0.118148	0.21	0.252098
ASB3	-0.58	0.045334	-0.59	0.392956	-0.01	0.971427
CHAC2	-1.02	2.6538e-06	-1.52	1.46477e-16	-0.5	0.0118676
ERLEC1	-0.83	9.55771e-08	-0.84	4.42321e-08	-0.01	0.955454
ABCA1	0.02	0.930651	-1.67	5.96845e-16	-1.69	1.20129e-13
CDCA7L	0.3	0.00419909	0.47	0.968992	0.16	0.257216
PSME4	-0.51	0.000272634	0.07	0.667279	0.58	0.000544067
RAPGEF5	1	0.15469	1.28	0.0722923	0.27	0.810257
CTPS1	-0.14	0.288404	0.2	0.12158	0.33	0.0262184
IL6	-0.69	0.381639	-1.3	0.0851757	-0.61	0.56025
C10H2orf73	0.56	0.300959	0.58	0.307615	0.02	0.984126
MYO6	-0.31	0.00362679	0.2	0.0689127	0.51	0.40732
FAM126A	-0.15	0.336903	0.18	0.257417	0.33	0.079083
SPTBN1	1	0.000385251	1.03	0.000138305	0.03	0.920951
KLHL7	-0.78	1.81376	-1	0.00420992	-0.22	0.411115
GPNMB	-0.54	0.000245548	-0.28	0.0691809	0.26	0.183499
MALSU1	-0.78	2.41746e-05	-0.6	0.176388	0.18	0.302505
STAP1	-0.28	0.0766155	0.11	0.525028	0.4	0.0473354
SLC44A1	0.07	0.577754	0.22	0.0720353	0.15	0.368851
EML6	1.15	0.0262704	0.54	0.304942	-0.61	0.440432
UBA6	-0.7	0.00330551	-0.4	0.00239561	0.3	0.0620094
IGF2BP3	-0.52	0.000846943	-0.23	0.168433	0.29	0.166284
FSD1L	-0.45	0.0114103	-0.4	0.0261599	0.04	0.890549
IMPG1	-0.17	0.518695	-0.03	0.909683	0.13	0.739293
FKTN	-0.16	0.462545	-0.38	0.0729271	-0.22	0.46194
RTN4	-0.15	0.189223	0.14	0.244734	0.29	0.0352776
PPP2R1A	0.49	7.57432	0.54	1.58677	0.05	0.821493
ZNF462	0.88	0.0594365	0.75	0.02997	-0.14	0.623813
FAM221A	-0.75	0.049753	-1.06	0.00470053	-0.32	0.561549
TRA2A	-0.2	0.270747	-0.25	0.171847	-0.05	0.868993
RAD23B	-0.45	7.71281	-0.06	0.64395	0.39	0.00492524
IRAK1BP1	-0.63	0.00146376	-0.78	9.42692	-0.15	0.626777
CCDC88A	0.49	0.000166171	0.67	0.0265375	0.18	0.328449
KLF4	1.18	0.000169995	0.61	0.00233423	-0.57	0.0238027
ACTL7B	0.4	0.280505	0.28	0.48285	-0.13	0.839581
ACTL7A	1.66	6.99976	1.04	0.0121064	-0.62	0.328283
PHIP	0.35	0.00771993	0.45	0.00057257	0.11	0.598319
HMGN3	-0.77	0.000214595	-1.3	1.07312e-19	-0.53	0.000629609
KCNQ4	1.02	0.151953	0.46	0.535368	-0.56	0.60929
MPP6	-1.13	5.6718e-08	-0.36	0.0422934	0.77	9.50215
ELP1	-0.41	8.60966	0	0.96934	0.4	0.0014261
CLHC1	-0.83	1.17183e-05	-0.92	1.57646e-07	-0.09	0.656767
SPACA6	0.86	0.00018802	0.62	6.12151	-0.24	0.276959
YTHDC1	0.29	0.0221028	0.6	0.121841	0.31	0.0462194
LCA5	0.01	0.972844	0	0.990377	-0.01	0.9894
SH3BGRL2	-0.75	0.0108059	-0.28	0.066164	0.48	0.0065374
GSDME	-0.6	0.00154532	-1.34	3.57435e-08	-0.74	0.000965462
NFYC	0.24	0.0829707	0.39	0.00376231	0.16	0.415551
MTIF2	0.03	0.862884	0.34	0.0557924	0.3	0.177043
RIMS3	2.02	0.540733	0.6	0.159749	-1.42	0.0136482
CTNNAL1	-0.47	0.000709108	-0.22	0.135367	0.25	0.169432
TMEM245	0.67	5.73691	0.84	0.100302	0.17	0.5139
CFAP36	-1.02	2.29604e-12	-1.14	3.19882e-16	-0.11	0.54356
FRRS1L	0.5	0.0336388	0.88	0.000413226	0.37	0.292729
TTK	-0.84	0.0141578	-0.42	0.0112564	0.42	0.0375867
EPB41L4B ENSCAFG00000002847	0.6	0.0114372	0.7	0.000132975	0.1	0.575816
BCKDHB	-0.86	7.60967e-07	-1.2	2.60784e-17	-0.35	0.0273774
OSBPL3	0.47	0.00165223	0.8	0.0115286	0.33	0.0971754
LOC100685351	-0.7	0.00224753	-0.77	0.000106232	-0.07	0.739293
ETFB	-1.04	1.28347e-11	-0.87	6.19465e-07	0.17	0.340631
CYCS	-1.57	1.32415e-25	-1.6	1.5824e-28	-0.03	0.902594
DBNL	0.05	0.753124	0.16	0.324223	0.11	0.64357
PPP4R3B	-0.44	0.00135479	0.01	0.970087	0.45	0.00746433
IBTK	0.11	0.428944	0.23	0.0989996	0.12	0.554058
NFE2L3	-0.24	0.108324	0.37	0.0132229	0.61	0.000481142
PTPN3	0.66	0.000469569	0.64	0.00226381	-0.02	0.921279
TPBG	0.15	0.383815	0.07	0.704687	-0.08	0.759796
PGAM2	1.92	6.00745	0.55	0.219716	-1.37	0.0304682
UBE3D	-0.71	0.00402906	-1.03	1.1256e-11	-0.32	0.0501263
HNRNPA2B1	0.38	0.000156571	0.66	2.26226e-06	0.28	0.0233649
PNPT1	-0.99	3.10343e-07	-0.6	4.11703	0.4	0.0272403
PALM2AKAP2	0.45	0.00146353	0.51	0.000335069	0.06	0.801066
CBX3	-0.83	9.39691e-05	-0.94	3.13946e-07	-0.11	0.584715
DOP1A	0.64	5.6907e-05	0.66	0.000320421	0.02	0.904819
UTP3	-0.03	0.844793	0.07	0.555738	0.1	0.554012
LOC484356	-0.13	0.315205	0.2	0.121821	0.34	0.0298175
AEBP1	1	2.14815e-05	0.72	0.615312	-0.28	0.189954
RUFY3	0.63	0.00134418	0.62	0.00345441	-0.01	0.95686
EFEMP1	-0.15	0.247156	-0.03	0.83034	0.12	0.516225
SKAP2	-0.45	5.99232	-0.13	0.306339	0.33	0.0224056
GRSF1	-0.66	0.0004065	-0.33	0.0164746	0.34	0.0427904
CLEC11A	-0.11	0.808054	0.04	0.926772	0.15	0.824751
SHANK1	0.95	2.79398	0.28	0.243272	-0.67	0.0227356
MOB1B	-0.24	0.142688	0.19	0.252522	0.43	0.0268791
CCDC85A	0.17	0.475677	0.57	0.0154997	0.4	0.200356
SVEP1	1.17	0.000375463	0.85	2.54262	-0.32	0.245769
PGM3	-1.41	3.66194e-21	-1.58	5.68989e-28	-0.17	0.389773
DCK	-0.92	7.68721e-06	-0.71	0.0692063	0.21	0.283656
POLD2	0.38	0.00149669	0.19	0.141774	-0.19	0.22903
VRK2	0.12	0.547043	0.4	0.0323346	0.28	0.253197
HOXA1	0.99	0.000137657	0.44	0.103493	-0.55	0.121265
POLD1	0.56	0.0451412	0.43	0.000124885	-0.13	0.435785
SLC4A4	0.77	0.000132118	0.98	0.217994	0.21	0.508805
FANCL	-0.77	0.0775717	-0.74	0.321548	0.04	0.897427
ME1	-0.09	0.48118	-0.29	0.0199335	-0.2	0.227068
PRSS35	-0.25	0.26386	-0.21	0.379384	0.04	0.912784
SNAP91	0.3	0.181119	0.03	0.900869	-0.27	0.394364
BCL11A	0.47	0.395444	0.28	0.62898	-0.18	0.839041
HOXA7	0.44	0.0113374	0.72	5.21446	0.28	0.25778
SYT3	2.18	0.0051686	1.39	0.0607798	-0.79	NA
HOXA9	0.3	0.00302961	0.11	0.320219	-0.19	0.153778
COX18	-0.58	0.000138874	-0.23	0.168859	0.36	0.0687949
HOXA10	0.48	0.0121438	0.43	0.0306825	-0.05	0.88333
HOXA11	0.23	0.299779	0.09	0.717027	-0.15	0.680258
CYB5R4	-1.33	2.24611e-22	-1.46	1.04607e-28	-0.14	0.438798
JOSD2	-0.07	0.66393	-0.18	0.253696	-0.11	0.629381
HOXA13	0.28	0.0733223	0.39	0.0152535	0.11	0.668783
EMC10	0.01	0.924382	0.14	0.170495	0.13	0.335406
FAM71E1	1.11	0.0169248	-0.03	0.951762	-1.14	0.0545018
PAPOLG	-0.49	0.000263437	-0.24	0.0845767	0.24	0.174995
HIBADH	-0.64	0.0098491	-0.54	5.29371	0.1	0.602554
LPAR1	0.85	0.000858563	0.94	0.000365892	0.09	0.839805
CEP162	0.16	0.383021	0.24	0.205076	0.07	0.798765
REL	0.78	0.00234916	0.71	0.0478648	-0.07	0.783078
MYBPC2	0.79	0.0451024	0.83	0.0454951	0.04	0.964165
PUS10	-0.54	0.253348	-0.45	9.73939	0.08	0.636453
TBX18	0.03	0.818758	0.34	0.00395439	0.31	0.0333152
KIAA1841	-0.66	5.07774	-0.62	0.000156781	0.04	0.897008
ECPAS	0.59	0.0142761	0.78	2.64318e-07	0.19	0.208571
SMAP2	0.62	0.000207634	0.65	5.51237e-05	0.03	0.867144
NT5E	0.68	0.121847	0.28	0.553731	-0.4	0.546915
TAX1BP1	-0.37	0.00473673	-0.19	0.155385	0.17	0.333111
ZNF483	-0.14	0.325183	-0.19	0.185143	-0.05	0.823557
COL9A2	0.67	0.00933764	0.23	0.0816078	-0.44	0.00481379
ANKRD17	0.53	0.000357189	0.65	1.11554	0.12	0.583718
ZMPSTE24	-1.21	3.96254e-16	-0.96	6.56405e-09	0.25	0.14716
PTGR1	-0.6	9.27101	-1.5	1.42588e-18	-0.9	0.0303589
JAZF1	0.76	0.000355304	0.15	0.518188	-0.61	0.0234464
RLF	-0.49	2.60762	-0.15	0.249265	0.34	0.0188413
PPT1	-0.69	0.00352744	-0.56	0.777685	0.12	0.505023
CREB5	0.65	0.991232	0.47	0.00191683	-0.18	0.400558
DNAJC25	-0.4	0.00402047	-0.33	0.0206367	0.07	0.754865
USP34	0.37	0.0425476	0.62	0.000655519	0.25	0.325988
SNX14	-0.25	0.0441187	-0.09	0.4824	0.15	0.361966
UGCG	-0.34	0.00713969	0.04	0.809377	0.38	0.0165822
CAP1	-0.12	0.301898	0.16	0.152344	0.28	0.0364546
SUSD1 ENSCAFG00000003013	-0.56	0.0104687	0.41	0.0955439	0.97	0.00047166
TRIL	1.14	1.67091e-08	1.3	1.8329e-12	0.16	0.50852
PTBP3	-0.21	0.145299	0.17	0.256698	0.38	0.027656
MYCL	0.38	0.032177	0.06	0.757131	-0.32	0.187699
CHN2	-0.45	0.128556	-0.37	0.230664	0.07	0.881397
SYNCRIP	-0.59	0.407703	-0.12	0.416062	0.48	0.00231293
RASSF6	0.44	0.347033	1.32	0.00897485	0.88	0.199422
LOC608096	0.36	0.013776	0.41	0.00513232	0.05	0.829996
HSDL2	-1.03	1.58367e-15	-0.95	9.06284e-13	0.08	0.639779
CXCL8	-1.1	0.047736	-2.39	0.909183	-1.29	0.0575873
PPIE	-1.09	2.80497e-14	-1.43	4.68378e-28	-0.35	0.022651
KIAA1958	0.79	0.193899	0.58	0.000625788	-0.21	0.400621
SCRN1	0.66	0.597639	0.38	0.0117157	-0.28	0.15506
ZNF292	0	0.994695	0.03	0.842846	0.03	0.898117
TRIT1	-0.26	0.0541748	-0.14	0.350436	0.13	0.518703
XPO1	-0.72	0.0215299	-0.25	0.0860237	0.47	0.00622684
INIP	-0.21	0.19658	-0.19	0.242423	0.01	0.958976
PLEKHA8	-0.12	0.380116	0.11	0.46097	0.22	0.19432
SNX30	0.86	0.00835124	0.56	0.000676977	-0.3	0.164174
CFAP206	-0.94	0.0270658	-1.04	0.00163487	-0.11	0.709824
SLC35A1	-1.04	2.83298e-07	-1.66	1.45569e-24	-0.62	0.00060578
MTURN	0.68	0.000528671	0.21	0.315001	-0.47	0.0687423
EPGN	-0.99	0.101693	-0.27	0.712389	0.72	NA
RARS2	-1.12	3.04155e-08	-1.5	2.76171e-18	-0.39	0.0450181
NOD1	1.04	1.36569e-10	0.76	0.000777222	-0.28	0.120153
GGCT	-0.8	2.59488e-05	-1.09	2.97998e-13	-0.29	0.0726242
FAM161A	0	0.987203	0.3	0.0214887	0.3	0.0652254
ORC3	-0.87	0.000735307	-0.74	0.101271	0.13	0.580431
PABPC4	0.29	0.0687967	0.68	1.11242	0.39	0.0450213
AKIRIN2	0.13	0.462629	0.2	0.232805	0.08	0.761944
CCT4	-1.05	1.21029e-11	-0.93	3.69066e-08	0.13	0.499107
GARS1	-0.07	0.709549	-0.08	0.645731	-0.02	0.955622
RNGTT	-0.74	0.00371745	-0.37	0.0085699	0.37	0.0287497
COMMD1	-1.06	8.42438e-20	-1.24	4.80061e-29	-0.18	0.194586
B3GNT2	-1.09	5.33032e-11	-0.98	4.07141e-08	0.11	0.590186
PM20D2	-0.04	0.861966	-0.69	0.000136898	-0.66	0.00277094
CRHR2	1.13	0.0726331	1.06	0.10758	-0.07	0.954335
MINDY4	-0.26	0.0336681	-0.22	0.0763908	0.03	0.868993
UBE2J1	0.05	0.683805	0.43	0.000308042	0.38	0.0094391
AQP1	-0.44	0.533845	0.44	0.586218	0.87	NA
RRAGD	-0.4	0.0107148	-0.55	0.000488369	-0.15	0.522682
OGDH	0.53	0.00171849	0.82	0.0911451	0.29	0.192499
ANKRD6	-0.24	0.264889	0.67	0.00153261	0.91	0.000253518
EHBP1	0.58	0.0013855	0.78	2.62121e-07	0.2	0.196493
LYRM2	-0.79	0.670369	-1.06	0.000137251	-0.27	0.261902
MDN1	0.14	0.703984	0.47	0.163883	0.34	0.470748
TMEM17	-0.96	0.174537	-1.57	2.47807e-10	-0.61	0.0137233
CASP8AP2	-0.2	0.210421	-0.14	0.392264	0.06	0.822046
GJA10	0.29	0.682493	-0.22	0.759852	-0.51	0.606348
BACH2	-0.55	0.00155564	-0.35	0.0613362	0.2	0.421162
WDPCP	0.17	0.366217	0.39	0.038313	0.22	0.407741
MACF1	0.96	1.26301	0.82	0.000219884	-0.14	0.692302
MAP3K7	-0.06	0.609888	0.18	0.125193	0.24	0.091521
MDH1	-1.22	8.70407e-10	-1.47	5.493e-18	-0.25	0.257447
CCM2	0.21	0.168319	0.34	0.0305207	0.12	0.59651
UGP2	-0.74	0.00592901	-0.48	0.00057992	0.26	0.154331
TBRG4	0.1	0.529501	0.27	0.0742194	0.17	0.408851
AVL9	0.6	0.0042867	0.59	0.0816042	-0.01	0.973562
KBTBD2	-0.21	0.132794	-0.08	0.596976	0.13	0.528668
FKBP9	-0.12	0.280107	-0.04	0.71894	0.08	0.632961
VPS54	0.32	0.0141087	0.63	0.0737237	0.32	0.0523761
NT5C3A	-0.89	0.0260785	-0.99	0.00106708	-0.1	0.714275
MYH14	0.02	0.908932	0.13	0.509883	0.11	0.712132
BBS9	0.45	0.00136447	0.28	0.0599789	-0.18	0.405325
PELI1	-0.18	0.302099	-0.18	0.29601	-0.01	0.984281
BPGM	-0.59	0.000248652	-0.8	0.0560624	-0.21	0.34303
CALD1	-0.22	0.223551	0.63	0.000375479	0.85	3.12449
DPY19L1	0.04	0.700056	0.42	6.41905	0.37	0.00322811
AFTPH	0.35	0.024605	0.37	0.0202367	0.02	0.951289
DPY19L2	-0.52	0.163137	-0.43	0.269056	0.08	0.898155
TMEM140	1.17	4.75012	0.45	0.129937	-0.72	0.059797
SLC1A4	1.62	1.82767e-11	1.14	0.000926915	-0.48	0.0586762
CYREN	-0.34	0.00371982	-0.35	0.00274839	-0.02	0.939863
CEP68	0.37	0.000259368	0.57	0.00336078	0.2	0.154716
AKIRIN1	-0.52	0.0142084	-0.44	1.14515	0.08	0.600504
RAB1A	-1.16	8.52299e-23	-1.12	3.1857e-22	0.05	0.790532
RHBDL2	-0.11	0.799449	-0.77	0.0493317	-0.66	0.202735
WDR91	0.86	6.47415e-08	0.72	0.000251164	-0.14	0.443438
SLC31A2	-0.22	0.17018	-0.55	0.000353973	-0.33	0.094304
HERPUD2	0.62	0.00110421	0.73	4.49609e-06	0.11	0.531571
RRAGC	-0.31	0.00346687	-0.16	0.14747	0.14	0.319589
ACTR2	-0.91	0.000193077	-0.36	0.0211478	0.55	0.00336994
FKBP15	0.97	2.00894e-17	0.88	1.50847e-13	-0.09	0.566589
UTP11	-1.2	1.66532e-14	-1.49	6.19548e-25	-0.29	0.089203
FHL3	0.45	0.00142527	0.38	0.00880027	-0.07	0.754776
SLC31A1	-0.43	1.62544	-0.35	0.000681522	0.09	0.573702
SEPTIN7	-0.93	2.42209e-08	-0.88	5.20035e-07	0.05	0.804803
SPRED2	0.79	0.00544368	0.67	0.566516	-0.12	0.58618
SF3A3	-0.8	1.98377e-09	-0.63	0.000211308	0.17	0.242721
CNOT4	0.23	0.0581437	0.51	3.44227	0.27	0.0841793
PRPF4	-0.61	0.00277346	-0.18	0.126453	0.43	0.00139951
EEPD1	-0.1	0.631834	0.04	0.850576	0.14	0.639675
PXDN	0.87	2.70269	0.79	0.000166638	-0.08	0.828795
KIAA0895	-0.19	0.193435	0.34	0.0187582	0.53	0.00182744
MEIS1	0.75	1.62921	1.09	1.6739e-05	0.34	0.17855
NUP205	0.44	1.36422	0.77	1.03712e-09	0.33	0.00735292
INPP5B	1.17	9.97279e-17	0.81	4.0771e-07	-0.36	0.0215143
WDR31	-0.02	0.911431	0.2	0.293394	0.23	0.382669
BSPRY	0.38	0.075342	-0.19	0.395617	-0.58	0.0305989
ANLN	-0.15	0.339235	0.51	0.000629649	0.66	0.000160581
HDHD3	-0.39	0.012829	-0.59	0.000123489	-0.21	0.33423
ALAD	0.44	0.53474	0.19	0.0946025	-0.25	0.0858314
MTF1	0.82	2.53479e-05	0.67	0.0529618	-0.16	0.417221
WDR92	0.02	0.872222	0.23	0.0484094	0.21	0.15881
C11H9orf43	0.5	0.00214885	0.37	0.0316544	-0.14	0.600035
EIPR1	0.39	0.00397919	0.22	0.126041	-0.17	0.368704
YRDC	-0.51	5.02131	-0.37	0.00459043	0.14	0.436912
TRAPPC12	0.3	0.0149002	0.38	0.00197734	0.09	0.657192
MANEAL	0.39	0.0591669	0.45	0.0352281	0.06	0.879637
PNO1	-1.28	4.50967e-19	-1.15	8.6932e-16	0.13	0.473073
RNASEH1	-0.59	0.0144787	-0.52	0.516285	0.07	0.695008
FBXO48	-0.01	0.979505	-0.12	0.548832	-0.12	0.685589
APLF	-0.3	0.00542757	-0.23	0.0359134	0.07	0.694525
RPS7	-0.97	8.08469e-06	-1.13	2.39639e-09	-0.16	0.461663
RGS3	0.11	0.330337	0.06	0.60716	-0.05	0.783475
ELMO1	0.78	2.60979	0.17	0.380821	-0.6	0.0109319
ANTXR1	0.72	0.0153223	0.72	0.0023854	0	0.99286
CDCA8	0.29	0.00560485	0.41	7.40959	0.12	0.407432
ZNF618	0.97	0.0622408	0.65	0.00102794	-0.32	0.250232
GNL2	-0.28	0.049857	0.31	0.0310646	0.59	0.000371801
THAP5	-1.09	0.0207314	-1.64	3.67146e-10	-0.54	0.04017
RSAD2	-0.6	0.000221378	-0.58	0.000537765	0.02	0.939614
GFPT1	-0.33	0.0032331	0.08	0.529224	0.41	0.00242326
DNALI1	1.15	0.0764635	0.62	0.349237	-0.53	NA
IMMP2L	-0.87	0.0004529	-1.37	9.52578e-11	-0.49	0.0184809
RNF144A	0.98	7.45467e-09	0.65	0.0938151	-0.33	0.0575716
SNIP1	-0.5	0.360536	-0.43	8.89021	0.07	0.693348
MEAF6	-0.43	0.0735345	-0.42	0.229403	0.01	0.925073
ZC3H12A	0.89	0.0010313	0.31	0.0834546	-0.59	0.00501212
DOCK4	0.34	0.0698049	0.61	0.00133647	0.26	0.31276
AAK1	0.79	0.0085051	0.73	0.721124	-0.06	0.836416
ANXA4	-0.39	1.99643	-0.35	0.000152935	0.04	0.798547
GMCL1	0.02	0.866989	0.07	0.602907	0.05	0.815286
ZNF277	-0.86	0.000749148	-0.69	0.360765	0.16	0.458798
SNRNP27	-1.33	2.80721e-22	-1.42	8.60232e-27	-0.1	0.610536
IFRD1	-0.98	5.30642e-12	-1.25	2.68266e-22	-0.27	0.070486
KIDINS220	0.4	0.00276493	0.42	0.00191768	0.02	0.940783
COL27A1	1.15	0.000315818	0.71	0.031648	-0.44	0.319031
C10H2orf42	0.61	0.17638	0.46	0.00140944	-0.14	0.504749
TMEM168	-0.49	0.000513155	-0.3	0.0434772	0.2	0.321914
GRIK3	0.61	0.219663	-0.13	0.820933	-0.73	0.252098
ABCA13	0.7	0.285988	0.18	0.795078	-0.52	0.601874
GPR85	0.88	0.245126	-0.65	0.35803	-1.53	0.0962489
NR1H2	0.61	0.0299971	0.52	1.92369	-0.09	0.623712
AKNA	0.96	0.0244513	0.78	3.57116	-0.18	0.528078
TIA1	-0.57	7.34366	-0.55	0.000141416	0.02	0.943595
WHRN	1.31	0.00592104	0.56	0.0218478	-0.75	0.0177494
MBOAT2	-0.3	0.0748061	-0.57	0.000612366	-0.27	0.231045
PCYOX1	-0.29	0.0434982	0.35	0.0139115	0.64	9.85269
TMEM268	1	4.37911e-13	0.65	0.00198461	-0.34	0.0191231
FAM136A	-1.1	1.34467e-19	-0.95	4.56663e-14	0.14	0.350893
VWC2	-0.53	0.12244	-1.62	0.0419062	-1.09	0.00508784
CHRM2	-0.26	0.754292	-0.81	0.289869	-0.56	NA
ASAP2	1.1	9.10689e-11	0.98	2.11722e-07	-0.13	0.55845
ITGB1BP1	-0.5	6.94923	-0.65	0.0230858	-0.15	0.406514
CPSF3	-0.11	0.299695	0.17	0.128643	0.28	0.0309811
FIGNL1	-0.14	0.238354	-0.03	0.807904	0.11	0.522726
OSCP1	-0.07	0.736798	-0.33	0.0882864	-0.26	0.312687
IAH1	-0.6	4.54168	-1.39	1.32274e-17	-0.8	0.022605
LSM10	-0.17	0.202556	-0.22	0.110226	-0.05	0.834768
ADAM17	0.26	0.0112755	0.26	0.0122752	0	0.997325
STK40	0.93	2.30061e-06	0.56	7.92082	-0.37	0.0379807
YWHAQ	-0.58	0.0409623	-0.29	0.0157428	0.29	0.0437424
FOXP2	-0.09	0.900202	0.12	0.871765	0.21	0.845785
SH3D21	0.36	0.0286875	0.52	0.00158608	0.16	0.50512
THRAP3	0.51	0.00094985	0.64	1.58586e-06	0.13	0.323581
TAF1B	-0.84	0.0188762	-1.06	4.47486e-06	-0.22	0.33324
MDFIC	-0.45	0.00103194	-0.06	0.705603	0.39	0.0217037
GRHL1	0.45	0.0204556	0.68	0.000613332	0.23	0.432162
TFEC	-1.09	2.02179e-10	-0.85	0.000145378	0.24	0.189864
MED25	0.82	6.36481e-08	0.82	9.91657e-08	0	0.999578
TES	-0.38	0.00165536	-0.26	0.0413476	0.13	0.475071
CAV2	-0.89	1.06683e-06	-0.35	0.00978095	0.54	0.000714083
PDIA4	0.41	6.39451	0.44	2.24107	0.03	0.882154
CAV1	0.13	0.244943	0.64	0.000264784	0.51	7.78979
KLF11	0.08	0.59896	0.39	0.00688895	0.31	0.0918359
MET	-0.13	0.540789	0.85	0.846191	0.98	1.06167
ADD2	1.69	4.71823e-17	0.88	0.0698661	-0.81	0.000133353
CAPZA2	-1.38	3.50929e-18	-1.76	1.13575e-32	-0.38	0.0291931
RRM2	-0.37	3.81183	-0.15	0.126896	0.23	0.047689
ST7	0.11	0.415092	0.38	0.00383575	0.27	0.110754
EZH2	0.06	0.624363	0.12	0.345634	0.06	0.764646
ODC1	-0.31	0.0491855	0.27	0.0958724	0.58	0.0017677
VRK3	0.25	0.146663	-0.03	0.875587	-0.28	0.215025
GRB10	0.78	0.00173074	0.25	0.0855949	-0.53	0.00189048
TNC	0.14	0.612943	1.17	0.680151	1.03	0.00103561
UFL1	-0.93	4.18396e-07	-0.92	9.20955e-07	0.01	0.962599
CTTNBP2	0.7	0.685136	0.58	0.000228958	-0.11	0.642153
NOL10	-0.43	4.40333	-0.13	0.248421	0.3	0.0235263
COBL	0.53	0.00545021	0.72	0.000232897	0.19	0.528055
IL4I1	0.88	0.0102967	0.32	0.373721	-0.56	0.249152
CUL1	-0.05	0.642425	0.3	0.00323985	0.35	0.00391809
ATP6V1B1	0.61	0.0880509	0.62	0.0957068	0.01	0.986968
37104	0.85	2.7197e-08	0.78	1.8126e-06	-0.07	0.733499
GPR63	-0.45	0.300837	-0.51	0.255263	-0.06	0.936518
VSTM2A	-1.56	0.0223866	-1.33	2.02486	0.23	0.600248
MMS22L	-0.22	0.0691437	-0.02	0.915188	0.2	0.195761
SEC61G	-1.41	3.08655e-16	-1.95	5.6475e-36	-0.54	0.00331242
TBC1D17	0.39	0.011774	0.45	0.00326767	0.07	0.786792
ATP6V1C2	0.72	0.0133315	0.59	0.0538897	-0.14	0.789862
EGFR	0.83	0.00597351	0.81	0.0151685	-0.01	0.965571
FBXL4	-0.09	0.623716	-0.11	0.528678	-0.03	0.926624
TEX261	-0.16	0.073691	-0.1	0.286646	0.06	0.659355
COQ3	-1.26	1.20198e-12	-1.43	7.73601e-18	-0.18	0.403619
LANCL2	-0.14	0.243634	0.01	0.946752	0.15	0.355231
PNISR	0.36	0.0104532	0.37	0.00815541	0.02	0.951289
TSPAN12	-0.6	0.000118167	-0.25	0.018093	0.36	0.00389479
VOPP1	0.65	0.300702	0.4	0.00523597	-0.25	0.186857
AKT1S1	0.32	0.0288818	0.15	0.339611	-0.17	0.40407
BLVRA	-0.53	0.00153343	-1.15	1.59356e-07	-0.62	0.00182744
PDIA6	-0.24	0.0220506	-0.18	0.0923972	0.06	0.720263
CNTNAP2	-1.06	6.51423e-11	-1.14	1.96285e-13	-0.09	0.679265
STK17A	-0.17	0.312533	0.23	0.198289	0.4	0.0541111
ING3	-0.4	0.0158316	-0.02	0.914186	0.38	0.0726907
KCNF1	0.58	0.079292	-0.14	0.69047	-0.72	0.087911
PNKP	1.03	1.65336e-06	0.74	0.164817	-0.29	0.176119
SLC66A3	0.29	0.0315725	0.23	0.0992797	-0.06	0.781921
PAPPA	0.32	0.424656	0.75	0.05273	0.43	0.419342
CPED1	0.87	0.0565432	0.13	0.796711	-0.74	0.240309
HECW1	0.53	0.144656	0.11	0.780542	-0.42	0.426474
PTOV1	0.78	0.0583514	0.39	0.0167925	-0.4	0.0567858
USP45	-0.45	0.000487875	-0.22	0.101589	0.23	0.192631
FAM3C	-0.17	0.11247	0.05	0.706722	0.22	0.108835
ARHGEF5	1.19	1.71236e-08	0.67	4.08205	-0.52	0.0122709
ASTN2	0.82	0.0366254	0.35	0.395355	-0.47	0.423264
MRPL32	-1.54	3.65238e-38	-1.74	1.63148e-51	-0.21	0.165754
TRAPPC3	-1.02	7.60483e-26	-1.16	7.23955e-36	-0.15	0.222478
CCNC	-1.33	2.29979e-15	-1.83	2.52448e-33	-0.51	0.00411991
TCAF1	0.82	0.00603736	0.91	0.000703836	0.09	0.749694
AASS	1.75	0.00300865	0.33	0.585925	-1.43	0.0640642
GLI3	0.79	0.000252906	0.78	0.000387829	-0.02	0.967636
SIM1	0.98	1.02083	0.18	0.45048	-0.8	0.00477874
CLSPN	0.8	2.42213e-08	1.08	5.46564e-18	0.28	0.051242
AP2A1	0.85	3.09184e-07	0.93	3.05031e-09	0.08	0.696086
C15H1orf216	1.11	0.000688688	0.59	0.0026622	-0.52	0.0372811
PSMB2	-0.4	0.00158587	-0.21	0.11945	0.19	0.260762
NCDN	0.61	0.000121719	0.63	9.02901	0.02	0.951289
ROCK2	0.52	0.000115044	0.79	0.000495975	0.27	0.134796
INHBA	0.66	0.000721066	0.61	0.00259022	-0.05	0.887522
CADPS2	0.87	0.291037	-0.6	0.429873	-1.47	NA
ASCC3	-0.11	0.409929	0.31	0.0157099	0.41	0.00573974
SUGCT	-0.14	0.678262	-0.22	0.532983	-0.08	0.892987
KIAA0319L	0.42	0.000260155	0.57	0.0920898	0.15	0.373607
CDK5RAP2	1.07	0.000142884	0.99	0.00254973	-0.08	0.790499
CPT1C	1.21	6.68714e-06	0.83	0.837118	-0.38	0.156863
YAE1	-0.92	7.95803e-09	-0.71	0.000894159	0.2	0.232938
FBXW2	0.07	0.480548	0.17	0.0832322	0.1	0.471172
PSMD5	-0.62	0.000144603	-0.39	0.000285453	0.24	0.07334
GRIK2	-0.5	0.00675038	-0.63	0.000832979	-0.12	0.666148
VPS41	-0.47	0.285291	-0.27	0.0109174	0.2	0.123273
ZMYM4	0.39	0.00124932	0.46	0.000144763	0.07	0.708182
IQUB	-0.66	0.0044654	-0.7	0.00327655	-0.04	0.922357
PRMT1	-0.97	3.31313e-16	-1.01	2.18929e-18	-0.04	0.796879
HACE1	-0.67	0.00345748	-0.48	9.46923	0.19	0.266271
IRF3	0.36	0.0345138	-0.03	0.877105	-0.39	0.0645009
ZMYM1	-0.66	0.216664	-0.42	0.0032316	0.24	0.211553
SCAF1	0.73	0.037621	0.69	1.53996	-0.04	0.882434
ZMYM6	-0.05	0.703543	0.2	0.0985166	0.25	0.0945248
BVES	0.13	0.39942	0.19	0.19186	0.07	0.761944
DLGAP3	1.3	0.000840008	0.58	0.138438	-0.72	0.194273
RRAS	0.13	0.394952	-0.39	0.00643201	-0.52	0.00236266
CNTRL	0.99	3.44138e-13	1.01	8.01269e-14	0.02	0.926727
PRR12	0.83	0.000110072	0.61	0.00494573	-0.21	0.502623
GAB1	0.95	3.63831e-07	0.78	0.00173241	-0.17	0.426794
NOSIP	0.15	0.188731	0.18	0.116524	0.03	0.868232
ZYX	0.26	0.175266	0.36	0.0516293	0.11	0.703958
FAM131B	0.57	0.00449609	0.2	0.350552	-0.37	0.179651
AMPH	0.7	0.00212336	0.79	5.92353e-05	0.09	0.658957
CLCN1	2.1	0.735824	1.38	0.0019261	-0.71	0.333391
RCN3	0.5	2.33639	0.36	0.00234246	-0.13	0.441461
LPIN1	1.42	9.16257	-0.27	0.494944	-1.7	8.28616
USP38	-0.05	0.756509	0.21	0.220357	0.26	0.223672
CASP2	0.57	0.0020212	0.58	0.0181746	0.01	0.967636
INPP4B	0.69	2.35588	0.53	0.00158153	-0.16	0.533794
FCGRT	0.09	0.460906	-0.03	0.79392	-0.12	0.454043
RAB14	0.17	0.0985849	0.51	0.0315876	0.34	0.00552296
ZNF330	-0.64	0.00208929	-0.53	0.478556	0.11	0.526791
RPS11	-1.15	1.23686e-19	-1.46	8.8959e-36	-0.31	0.0268293
FLT3LG	0.58	0.00156901	0.25	0.201368	-0.33	0.190999
STARD3NL	-0.61	0.00592141	-0.54	0.253123	0.07	0.683081
SFRP4	-0.39	0.0513083	-0.39	0.0565861	0	0.994085
ALDH16A1	0.51	0.000463713	0.61	3.28226	0.1	0.66658
PREP	0.35	0.0061053	0.63	0.0502581	0.28	0.0793519
NBAS	0.48	0.00127333	0.74	0.0624304	0.26	0.194471
PIH1D1	0.03	0.848914	-0.29	0.0275248	-0.32	0.0489183
PNPLA8	-0.91	3.03862e-09	-0.83	3.34242e-07	0.07	0.702279
TBC1D9	0.93	8.51858e-10	1	4.24507e-11	0.07	0.754812
[truncated: 14,736 more rows]
