# Supplementary material for: Incubation of canine dermal fibroblasts with serum from dogs with atopic dermatitis activates extracellular matrix signalling and represses oxidative phosphorylation
Source: Vet Res Commun. 2022 Jun 4;47(1):247–58. doi: 10.1007/s11259-022-09947-y (PMC9873773; doi:10.1007/s11259-022-09947-y)
Supplement: Supplementary file 7 — (XLSX 48 kb) [file 11259_2022_9947_MOESM5_ESM.xlsx]

## Sheet: ESM_5
ESM_5. Enriched GO terms of Biological Processes of differentially expressed genes between CTRL_FBS, CAD_CTRL and FBS_CTRL comparisons
Comparison	Direction	adj.Pval	nGenes	Pathways	Genes
CAD_CTRL	Down regulated	3.00958e-16	184	Amide biosynthetic process	HBS1L B4GALNT1 EIF3E ACSL6 MRPL13 MRPL55 ETF1 EEF1D EIF3D RPL8 MRPL2 PUM3 RARS2 POLR2D CNBP RPL26 EIF2B3 MRPS7 MTRF1 DARS1 DPH3 CNOT7 EIF3M EIF2S2 ABCE1 DPH6 RPL6 GFM1 RPL24 EEF1A1 MRPL23 RPLP0 EIF3I MRPL47 RPL31 MRPS11 MRPL11 RPL35A UAP1 EIF4A2 MRPS14 RPL22L1 POLR2G RBM3 C1QBP EEF1G RSL24D1 RPL9 MRPL24 EIF2B2 RARS1 RPS4X CNOT8 MCTS1 ST6GALNAC3 IMPACT EIF5A2 EEF1B2 RPL13A MRPL51 RPS23 GATC DENR D…
CAD_CTRL	Down regulated	4.36108e-13	214	Cellular amide metabolic process	HBS1L B4GALNT1 TRHDE EIF3E ACSL6 MRPL13 MRPL55 ETF1 EEF1D EIF3D RPL8 MRPL2 PUM3 CHAC2 RARS2 POLR2D CNBP RPL26 EIF2B3 MRPS7 MTRF1 DARS1 DPH3 SUCLG2 CNOT7 MIPEP GGH EIF3M EIF2S2 ABCE1 DPH6 RPL6 GFM1 NIT2 RPL24 EEF1A1 MRPL23 RPLP0 MCEE EIF3I MRPL47 RPL31 MRPS11 MRPL11 RPL35A UAP1 EIF4A2 MRPS14 RPL22L1 POLR2G RBM3 C1QBP EEF1G RSL24D1 RPL9 MRPL24 EIF2B2 RARS1 RPS4X CNOT8 MCTS1 ST6GALNAC3 ACSM5 LOC6103…
CAD_CTRL	Down regulated	5.60861e-13	45	Electron transport chain	UQCRQ COX5B UQCRH NDUFB6 SLC25A12 ENSCAFG00000012805 SDHC UQCC3 SDHB COX4I1 SDHAF2 GATC NDUFB9 ETFB AFG1L NDUFC2 NDUFA12 COX7A1 NDUFS3 ETFDH COQ9 CIAPIN1 NDUFB8 CHCHD2 NDUFB4 POLG2 NDUFB3 NDUFA10 CDK1 NDUFS1 FDX1 NDUFA13 COX8A NDUFB7 COX5A ETFA NDUFV2 UQCR11 NDUFA5 UQCR10 ETFRF1 NDUFA8 COX7A2L NDUFS4 LOC100684983 LOC609990
CAD_CTRL	Down regulated	2.51108e-15	45	Mitochondrial respiratory chain complex assembly	MGAT4A IMMP2L SDHAF1 UQCC1 NDUFB3 NUBPL CCDC56 UQCC3 SMIM20 SDHAF2 C15H12orf73 TMEM126A COX14 COA1 NDUFAF4 TIMM21 LYRM7 NDUFA6 NDUFB9 SDHAF4 NDUFB2 CHCHD4 NDUFAF5 NDUFAF7 NDUFA12 NDUFAF2 NDUFAF1 COX17 NDUFB4 TFAM NDUFA10 TACO1 NDUFS1 NDUFA13 NDUFB11 NDUFA9 NDUFB7 NDUFA11 NDUFB10 DMAC1 NDUFA8 COA8 UQCC2 NDUFS4 NDUFS5
CAD_CTRL	Down regulated	5.429e-14	122	Mitochondrion organization	TIMM21 MTFR2 CHCHD3 MGAT4A IMMP2L ATG5 YME1L1 CHCHD4 DNAJC15 TIMM50 SDHAF1 MIPEP MTFR1 IMMP1L DYNLRB1 TIMM10 UQCC1 TMEM70 CHCHD2 MFN1 TOMM20 FAM162A PARL ENSCAFG00000011976 NDUFB3 NUBPL PHB2 FUNDC1 CCDC56 UQCC3 SMIM20 PHB APOOL TMEM11 MICOS13 FUNDC2 PMPCA MAP1LC3B LOC486776 SDHAF2 C15H12orf73 TMEM126A COX14 COA1 NDUFAF4 HIGD1A COX7A2L DNAJC19 HEBP2 LYRM7 NDUFA6 NDUFB9 CYRIB SDHAF4 PNPT1 CAV2 VPS3…
CAD_CTRL	Down regulated	4.50742e-13	128	NcRNA metabolic process	NHP2 ADAT2 SRFBP1 TFB1M RRP7 SNU13 RPL10A EXOSC4 EXOSC3 RARS2 RPS7 EXOSC9 RPS8 DDX18 DIS3 DARS1 EBNA1BP2 FBL DPH3 EXOSC8 MAK16 PUS1 DIMT1 WDR36 ELP4 LSM6 RIOK2 RPL7 NSA2 ELP3 HELQ RPP40 WDR3 POP5 RPUSD4 TRMT10A ZBTB8OS TYW5 NOL11 MRPS11 NGDN UTP25 WDR12 RPS21 DDX52 EXOSC7 POP7 EMG1 DTWD1 MRTO4 MAEL MRPL44 ZCCHC4 RARS1 INTS14 THG1L ERI2 THUMPD1 IMP3 RIOK3 RNF113A TSR1 METTL16 DKC1 CTU2 TRMT13 NOB1…
CAD_CTRL	Down regulated	8.16053e-17	118	NcRNA processing	NHP2 ADAT2 SRFBP1 TFB1M RRP7 SNU13 RPL10A EXOSC4 EXOSC3 RPS7 EXOSC9 RPS8 DDX18 EBNA1BP2 FBL DPH3 EXOSC8 MAK16 PUS1 DIMT1 WDR36 ELP4 LSM6 RIOK2 RPL7 NSA2 ELP3 HELQ RPP40 WDR3 POP5 RPUSD4 TRMT10A ZBTB8OS TYW5 NOL11 MRPS11 NGDN UTP25 WDR12 RPS21 DDX52 EXOSC7 POP7 EMG1 DTWD1 MRTO4 MRPL44 ZCCHC4 INTS14 THG1L ERI2 THUMPD1 IMP3 RIOK3 RNF113A TSR1 METTL16 DKC1 CTU2 TRMT13 NOB1 UTP4 RPF1 MPHOSPH6 ABT1 C1D…
CAD_CTRL	Down regulated	4.54926e-19	171	Peptide biosynthetic process	HBS1L EIF3E MRPL13 MRPL55 ETF1 EEF1D EIF3D RPL8 MRPL2 PUM3 RARS2 POLR2D CNBP RPL26 EIF2B3 MRPS7 MTRF1 DARS1 DPH3 CNOT7 EIF3M EIF2S2 ABCE1 DPH6 RPL6 GFM1 RPL24 EEF1A1 MRPL23 RPLP0 EIF3I MRPL47 RPL31 MRPS11 MRPL11 RPL35A UAP1 EIF4A2 MRPS14 RPL22L1 POLR2G RBM3 C1QBP EEF1G RSL24D1 RPL9 MRPL24 EIF2B2 RARS1 RPS4X CNOT8 MCTS1 IMPACT EIF5A2 EEF1B2 RPL13A MRPL51 RPS23 GATC DENR DRG1 RPS12 MRPS18B EIF3H RP…
CAD_CTRL	Down regulated	6.02303e-17	190	Peptide metabolic process	HBS1L TRHDE EIF3E MRPL13 MRPL55 ETF1 EEF1D EIF3D RPL8 MRPL2 PUM3 CHAC2 RARS2 POLR2D CNBP RPL26 EIF2B3 MRPS7 MTRF1 DARS1 DPH3 CNOT7 MIPEP EIF3M EIF2S2 ABCE1 DPH6 RPL6 GFM1 RPL24 EEF1A1 MRPL23 RPLP0 EIF3I MRPL47 RPL31 MRPS11 MRPL11 RPL35A UAP1 EIF4A2 MRPS14 RPL22L1 POLR2G RBM3 C1QBP EEF1G RSL24D1 RPL9 MRPL24 EIF2B2 RARS1 RPS4X CNOT8 MCTS1 LOC610304 SPCS3 IMPACT EIF5A2 EEF1B2 RPL13A MRPL51 RPS23 GAT…
CAD_CTRL	Down regulated	1.44421e-22	142	Ribonucleoprotein complex biogenesis	NHP2 SRFBP1 TFB1M SNRPD2 RRP7 SNU13 RPS10 RPL10A EXOSC3 XPO1 RPS7 EXOSC9 POLR2D NUFIP1 RPL26 PRPF18 RPS8 MRPS7 DDX18 RPL14 EBNA1BP2 FBL EXOSC8 MAK16 RAN DIMT1 WDR36 EIF2S2 ABCE1 LSM6 RIOK2 SMN RPL7 NSA2 RPL6 HELQ RPP40 RPL24 WDR3 RPLP0 POP5 RPUSD4 NOL11 MRPS11 NGDN UTP25 WDR12 RPS21 RPL35A RAMAC DDX52 GEMIN2 SNRPD3 PRPF39 EXOSC7 NMD3 EMG1 LSM4 MRTO4 C1QBP RSL24D1 ZCCHC4 NOP16 NPM1 COIL MRPL22 ERI…
CAD_CTRL	Down regulated	8.8541e-22	107	Ribosome biogenesis	NHP2 SRFBP1 TFB1M RRP7 SNU13 RPS10 RPL10A EXOSC3 XPO1 RPS7 EXOSC9 RPL26 RPS8 MRPS7 DDX18 RPL14 EBNA1BP2 FBL EXOSC8 MAK16 RAN DIMT1 WDR36 ABCE1 LSM6 RIOK2 RPL7 NSA2 RPL6 HELQ RPP40 RPL24 WDR3 RPLP0 POP5 RPUSD4 NOL11 MRPS11 NGDN UTP25 WDR12 RPS21 RPL35A DDX52 EXOSC7 NMD3 EMG1 MRTO4 C1QBP RSL24D1 ZCCHC4 NOP16 NPM1 MRPL22 ERI2 IMP3 RIOK3 MRPL20 TSR1 METTL16 DKC1 NOB1 UTP4 RPF1 RPS15 MPHOSPH6 ABT1 C1D…
CAD_CTRL	Down regulated	4.70904e-13	206	RNA processing	NHP2 ADAT2 SRFBP1 TFB1M SNRPD2 RRP7 SNU13 RPL10A HNRNPK SRSF3 EXOSC4 CDC5L EXOSC3 KHDRBS2 RNGTT SF3A3 RPS7 SF3B6 MTPAP CWC15 EXOSC9 POLR2D PRPF18 RPS8 DDX18 EBNA1BP2 FBL SNRPB2 DPH3 EXOSC8 MAK16 PUS1 SNRPB HNRNPF DIMT1 CSTF3 WDR36 ELP4 LSM6 RIOK2 SMN RPL7 NSA2 ELP3 PLRG1 RSRC1 HELQ RPP40 CWF19L1 WDR3 POP5 RPUSD4 TRMT10A ZBTB8OS TYW5 NOL11 MRPS11 NGDN UTP25 WDR12 RPS21 NCBP2 RAMAC RBM7 DDX52 SUPV3…
CAD_CTRL	Down regulated	1.28881e-14	78	RRNA metabolic process	NHP2 SRFBP1 TFB1M RRP7 SNU13 RPL10A EXOSC4 EXOSC3 RPS7 EXOSC9 RPS8 DDX18 DIS3 EBNA1BP2 FBL EXOSC8 MAK16 DIMT1 WDR36 LSM6 RIOK2 RPL7 NSA2 HELQ RPP40 WDR3 POP5 RPUSD4 NOL11 MRPS11 NGDN UTP25 WDR12 RPS21 DDX52 EXOSC7 EMG1 MRTO4 ZCCHC4 ERI2 IMP3 RIOK3 TSR1 METTL16 DKC1 NOB1 UTP4 RPF1 MPHOSPH6 ABT1 C1D NOP10 PIH1D2 TFB2M UTP23 RPS6 RRP36 UTP11 RPF2 WDR43 KRR1 RRP8 WDR75 MPHOSPH10 SBDS RRP15 RPS25 METT…
CAD_CTRL	Down regulated	2.26568e-15	77	RRNA processing	NHP2 SRFBP1 TFB1M RRP7 SNU13 RPL10A EXOSC3 RPS7 EXOSC9 RPS8 DDX18 EBNA1BP2 FBL EXOSC8 MAK16 DIMT1 WDR36 LSM6 RIOK2 RPL7 NSA2 HELQ RPP40 WDR3 POP5 RPUSD4 NOL11 MRPS11 NGDN UTP25 WDR12 RPS21 DDX52 EXOSC7 EMG1 MRTO4 ZCCHC4 ERI2 IMP3 RIOK3 TSR1 METTL16 DKC1 NOB1 UTP4 RPF1 MPHOSPH6 ABT1 C1D NOP10 PIH1D2 TFB2M UTP23 EXOSC4 RPS6 RRP36 UTP11 RPF2 WDR43 KRR1 RRP8 WDR75 MPHOSPH10 SBDS RRP15 RPS25 METTL5 RP…
CAD_CTRL	Down regulated	4.65341e-20	170	Translation	HBS1L EIF3E MRPL13 MRPL55 ETF1 EEF1D EIF3D RPL8 MRPL2 PUM3 RARS2 POLR2D CNBP RPL26 EIF2B3 MRPS7 MTRF1 DARS1 DPH3 CNOT7 EIF3M EIF2S2 ABCE1 DPH6 RPL6 GFM1 RPL24 EEF1A1 MRPL23 RPLP0 EIF3I MRPL47 RPL31 MRPS11 MRPL11 RPL35A UAP1 EIF4A2 MRPS14 RPL22L1 POLR2G RBM3 C1QBP EEF1G RSL24D1 RPL9 MRPL24 EIF2B2 RARS1 RPS4X CNOT8 MCTS1 IMPACT EIF5A2 EEF1B2 RPL13A MRPL51 RPS23 GATC DENR DRG1 RPS12 MRPS18B EIF3H RP…
CAD_CTRL	Up regulated	2.45595e-17	808	Anatomical structure development	ERBB3 IL23A KIF5A PTPRB DDR1 PLXNB2 COL11A2 SHROOM1 PITX1 MRTFA GFRA3 PACSIN1 RUNX2 PDGFRA KDR ROR2 SEMA4D SEMA4C COL15A1 BRSK1 MEIS1 MTF1 WHRN EGFR NCDN GSN MYLK3 NR2E1 PLXNA1 NEBL MEIS3 FZD4 MYO7B NR2C2 PLXND1 FAM171A1 MEGF8 GATA3 TRAK1 RBFOX3 GAA BHLHE40 RNF213 ZIC2 ENSCAFG00000005835 MAFG DPF1 FGFR1 ADGRA2 PLXNC1 SEMA3A SPRY4 ATRN ULK1 TPP1 DCHS1 HOXC4 WDR62 ASXL1 APC EFNA5 MYOF PARVA TEAD1 T…
CAD_CTRL	Up regulated	7.27809e-13	437	Anatomical structure morphogenesis	KIF5A PTPRB PLXNB2 SHROOM1 PITX1 PACSIN1 PDGFRA KDR SEMA4D SEMA4C COL15A1 BRSK1 MEIS1 WHRN MYLK3 PLXNA1 NEBL MEIS3 FZD4 PLXND1 FAM171A1 MEGF8 GAA RNF213 ADGRA2 PLXNC1 SEMA3A ATRN ULK1 DCHS1 HOXC4 ASXL1 EFNA5 PARVA SEMA4F FMNL3 PTK2B PPP1R16B RHOBTB2 SEMA4G PDZD7 LRRK2 HECW2 FGF19 TNNT2 ROBO3 CDH24 LAMB2 SEMA5B DVL3 SEMA6C PLXNB1 EPHB3 APOLD1 LUZP1 FMNL1 PBX4 UNC5B FBN1 ZSWIM8 LMTK2 OBSL1 DVL2 TCA…
CAD_CTRL	Up regulated	2.09938e-13	837	Cell communication	NFATC1 ERBB3 IL23A STAT2 STAT6 GLI1 PDE7B MAP3K5 TNFAIP3 SASH1 DDR1 PLXNB2 PANX2 PDE10A TRIB1 NDRG1 LEMD2 PTCH1 ANKS1A SCUBE3 DAPK1 NRBP2 SH3BP1 TLE4 GALT UNC13B PDGFRA KDR ROR2 SEMA4D NPR2 CILK1 WNK2 SEMA4C ITGB8 BRSK1 PRKCE EPS8L1 RIMS3 SYT3 REL NOD1 HERPUD2 SPRED2 AAK1 EGFR GLI3 NCDN INHBA PLXNA1 FYN MAML2 ADCY3 PANX1 DMPK FZD4 GIPR MARK4 RELB GRIN2C PLXND1 LLGL2 GLI2 ITGB4 GRIK5 RNF157 SHKBP1…
CAD_CTRL	Up regulated	1.84189e-13	568	Cell differentiation	IL23A KIF5A PRRC2A PLXNB2 MRTFA PACSIN1 ETV7 RUNX2 KDR ROR2 SEMA4D ETV1 SEMA4C COL15A1 BRSK1 NR1H2 WHRN EGFR NCDN MYLK3 NR2E1 PLXNA1 FYN NEBL NR2C2 PLXND1 GATA3 TRAK1 BHLHE40 MAFG FGFR1 PLXNC1 SEMA3A ATRN ULK1 WDR62 RARG APC EFNA5 MYOF PARVA TENM3 SEMA4F PTK2B DHH SRC NR1H3 PPP1R16B NR4A2 RUNX1 SEMA4G PDZD7 LRRK2 HPS6 IRX1 ELF3 HECW2 FGF19 TNNT2 TET2 ROBO3 TBX10 ANOS1 ZFHX2 UBASH3B DISC1 LAMB2 PC…
CAD_CTRL	Up regulated	7.27809e-13	577	Cellular developmental process	IL23A KIF5A PRRC2A PLXNB2 MRTFA PACSIN1 ETV7 RUNX2 KDR ROR2 SEMA4D ETV1 SEMA4C COL15A1 BRSK1 NR1H2 WHRN EGFR NCDN MYLK3 NR2E1 PLXNA1 FYN NEBL NR2C2 PLXND1 GATA3 TRAK1 BHLHE40 MAFG FGFR1 PLXNC1 SEMA3A ATRN ULK1 WDR62 RARG APC EFNA5 MYOF PARVA TENM3 SEMA4F PTK2B DHH SRC NR1H3 PPP1R16B NR4A2 RUNX1 SEMA4G PDZD7 LRRK2 HPS6 IRX1 ELF3 HECW2 FGF19 TNNT2 TET2 ROBO3 TBX10 ANOS1 ZFHX2 UBASH3B DISC1 LAMB2 PC…
CAD_CTRL	Up regulated	2.45595e-17	863	Developmental process	ERBB3 IL23A KIF5A PTPRB DDR1 PRRC2A PLXNB2 COL11A2 SHROOM1 PITX1 MRTFA GFRA3 PACSIN1 ETV7 DMRT2 RUNX2 UNC13B PDGFRA KDR ROR2 SEMA4D ETV1 SEMA4C COL15A1 BRSK1 CNOT3 MEIS1 MTF1 NR1H2 WHRN EGFR NCDN GSN MYLK3 NR2E1 PLXNA1 FYN NEBL MEIS3 FZD4 MYO7B NR2C2 PLXND1 FAM171A1 MEGF8 GATA3 TRAK1 RBFOX3 GAA BHLHE40 RNF213 LOC106560171 ZIC2 ENSCAFG00000005835 MAFG DPF1 FGFR1 ADGRA2 PLXNC1 SEMA3A SPRY4 ATRN ULK…
CAD_CTRL	Up regulated	3.58358e-16	727	Multicellular organism development	ERBB3 IL23A KIF5A PTPRB DDR1 PLXNB2 COL11A2 GFRA3 PACSIN1 RUNX2 PDGFRA KDR ROR2 SEMA4D SEMA4C COL15A1 BRSK1 MEIS1 MTF1 WHRN EGFR NCDN GSN MYLK3 PLXNA1 NEBL MEIS3 FZD4 MYO7B NR2C2 PLXND1 MEGF8 GATA3 TRAK1 RBFOX3 GAA BHLHE40 RNF213 ZIC2 ENSCAFG00000005835 MAFG DPF1 FGFR1 ADGRA2 PLXNC1 SEMA3A SPRY4 ATRN ULK1 TPP1 DCHS1 HOXC4 WDR62 ASXL1 APC EFNA5 TEAD1 TENM3 ZIC4 SEMA4F PTK2B SRC BMP2K PPP1R16B NR4A…
CAD_CTRL	Up regulated	1.79063e-13	413	Regulation of developmental process	IL23A PLXNB2 PACSIN1 RUNX2 KDR ROR2 SEMA4D SEMA4C CNOT3 PLXNA1 NR2C2 PLXND1 FAM171A1 GATA3 BHLHE40 MAFG FGFR1 PLXNC1 SEMA3A LATS2 APC SEMA4F FMNL3 BMP2K PPP1R16B RHOBTB2 RUNX1 SEMA4G LRRK2 HECW2 ZFHX2 UBASH3B DISC1 SEMA5B DVL3 SEMA6C PLXNB1 APOLD1 FMNL1 ZSWIM8 DVL2 TNFRSF1B ZSWIM4 SRCIN1 SEMA4A PIF1 VASH1 BRWD3 ARHGAP44 SEMA6B PLXNB3 DVL1 APC2 FANCA ZFHX3 MAFF LIF ERMN MIEF1 CEBPB SCARF1 TMEM119 …
CAD_CTRL	Up regulated	3.55944e-14	469	Regulation of multicellular organismal process	IL23A PLXNB2 PACSIN1 KDR ROR2 SEMA4D SEMA4C CNOT3 PLXNA1 DMPK NR2C2 PLXND1 GATA3 BHLHE40 ACTN4 MAFG PLXNC1 SEMA3A LATS2 SEMA4F BMP2K PPP1R16B PLCG1 SEMA4G LRRK2 HECW2 ZFHX2 UBASH3B DISC1 SEMA5B DVL3 SEMA6C TMEM25 PLXNB1 APOLD1 ZSWIM8 SLC27A1 DHX58 DVL2 TNFRSF1B ZSWIM4 SRCIN1 SEMA4A VASH1 CD276 ARHGAP44 DLGAP1 SEMA6B PLXNB3 DVL1 FANCA PLCG2 ZFHX3 MAFF SCARF1 TMEM119 NFATC1 ZNF516 TNFRSF11A CCBE1 E…
CAD_CTRL	Up regulated	2.56174e-15	454	Regulation of transcription by RNA polymerase II	CTDP1 NFATC1 TSHZ1 STAT2 STAT6 GLI1 ZBTB2 ZNF608 ARID1B ZBTB12 ZHX2 TCF20 SREBF2 PITX1 TEF EP300 MRTFA EGR1 ETV7 NFIB FOXP4 IRF5 TRERF1 DMRT2 RUNX2 SEMA4D NPAS2 ZNF169 PHF2 ETV1 ZBTB45 ZSCAN18 ZNF865 EPAS1 ZNF462 KLF4 HOXA1 REL MEIS1 MTF1 NR1H2 MED25 PTOV1 GLI3 SIM1 LPIN1 NR2E1 FOXO3 KLF15 ZXDC MAMSTR KDM7A PHF10 NCOA1 MAML2 MEIS3 SAP130 ZNF786 SIX5 ZNF282 NR2C2 RELB TFCP2L1 GLI2 KMT2C GATA3 KLF1…
CAD_CTRL	Up regulated	7.27809e-13	575	Regulation of transcription, DNA-templated	CTDP1 NFATC1 ZNF516 TSHZ1 STAT2 STAT6 GLI1 ZBTB2 ZNF608 ARID1B ZBTB12 ZHX2 TCF20 PHF1 SREBF2 PITX1 TEF L3MBTL3 EP300 MRTFA ZFAT EGR1 ETV7 NFIB FOXP4 IRF5 TRERF1 DMRT2 RUNX2 SEMA4D NPAS2 ZNF169 PHF2 ETV1 ZBTB45 ZSCAN18 ZNF865 SCMH1 EPAS1 ZNF462 KLF4 HOXA1 REL MEIS1 MTF1 NR1H2 MED25 PTOV1 GLI3 SIM1 CDK5RAP2 LPIN1 NR2E1 FOXO3 KLF15 ZXDC MAMSTR KDM7A PHF10 NCOA1 MAML2 MEIS3 SAP130 ZNF786 SIX5 ZNF282 …
CAD_CTRL	Up regulated	1.84189e-13	772	Signal transduction	NFATC1 ERBB3 IL23A STAT2 STAT6 GLI1 PDE7B MAP3K5 TNFAIP3 SASH1 DDR1 PLXNB2 PDE10A TRIB1 NDRG1 LEMD2 PTCH1 ANKS1A SCUBE3 DAPK1 NRBP2 SH3BP1 TLE4 GALT PDGFRA KDR ROR2 SEMA4D NPR2 CILK1 WNK2 SEMA4C ITGB8 BRSK1 PRKCE EPS8L1 REL NOD1 HERPUD2 SPRED2 AAK1 EGFR GLI3 INHBA PLXNA1 FYN MAML2 ADCY3 DMPK FZD4 GIPR MARK4 RELB GRIN2C PLXND1 LLGL2 GLI2 ITGB4 RNF157 SHKBP1 RNF213 RPTOR NOTUM FGFR1 RASSF2 COL4A2 R…
CAD_CTRL	Up regulated	1.15782e-13	832	Signaling	NFATC1 ERBB3 IL23A STAT2 STAT6 GLI1 PDE7B MAP3K5 TNFAIP3 SASH1 DDR1 PLXNB2 PANX2 PDE10A TRIB1 NDRG1 LEMD2 PTCH1 ANKS1A SCUBE3 DAPK1 NRBP2 SH3BP1 TLE4 GALT UNC13B PDGFRA KDR ROR2 SEMA4D NPR2 CILK1 WNK2 SEMA4C ITGB8 BRSK1 PRKCE EPS8L1 RIMS3 SYT3 REL NOD1 HERPUD2 SPRED2 AAK1 EGFR GLI3 NCDN INHBA PLXNA1 FYN MAML2 ADCY3 PANX1 DMPK FZD4 GIPR MARK4 RELB GRIN2C PLXND1 LLGL2 GLI2 ITGB4 GRIK5 RNF157 SHKBP1…
CAD_CTRL	Up regulated	3.58358e-16	677	System development	ERBB3 IL23A KIF5A PTPRB PLXNB2 COL11A2 GFRA3 PACSIN1 RUNX2 PDGFRA KDR ROR2 SEMA4D SEMA4C COL15A1 BRSK1 MEIS1 MTF1 WHRN NCDN GSN MYLK3 PLXNA1 NEBL MEIS3 FZD4 MYO7B PLXND1 MEGF8 GATA3 TRAK1 RBFOX3 GAA BHLHE40 RNF213 ZIC2 ENSCAFG00000005835 DPF1 ADGRA2 PLXNC1 SEMA3A SPRY4 ATRN ULK1 TPP1 HOXC4 WDR62 ASXL1 APC EFNA5 TEAD1 TENM3 ZIC4 SEMA4F PTK2B SRC BMP2K PPP1R16B NR4A2 AMIGO2 DSP RUNX1 TYRO3 SEMA4G P…
CAD_CTRL	Up regulated	6.9832e-14	461	Transcription by RNA polymerase II	CTDP1 NFATC1 TSHZ1 STAT2 STAT6 GLI1 ZBTB2 ZNF608 ARID1B ZBTB12 ZHX2 TCF20 SREBF2 PITX1 TEF EP300 MRTFA EGR1 ETV7 NFIB FOXP4 IRF5 TRERF1 DMRT2 RUNX2 SEMA4D NPAS2 ZNF169 PHF2 ETV1 ZBTB45 ZSCAN18 ZNF865 EPAS1 ZNF462 KLF4 HOXA1 REL MEIS1 MTF1 NR1H2 MED25 PTOV1 GLI3 SIM1 LPIN1 NR2E1 FOXO3 KLF15 ZXDC MAMSTR KDM7A PHF10 NCOA1 MAML2 MEIS3 SAP130 ZNF786 SIX5 ZNF282 ERCC2 NR2C2 RELB TFCP2L1 GLI2 KMT2C GATA…
CAD_FBS	Down regulated	0.332225	173	Amide biosynthetic process	B4GALNT1 EIF3E MRPL13 MRPL55 ETF1 EEF1D EIF3D RPL8 MRPL2 RARS2 POLR2D CNBP RPL26 EIF2B3 MRPS7 MTRF1 DARS1 DPH3 EIF4EBP1 CNOT7 EIF3M EIF2S2 ABCE1 DPH6 RPL6 GFM1 RPL24 MRPL23 RPLP0 EIF3I BDH2 MRPL47 RPL31 MRPS11 MRPL11 RPL35A UAP1 EIF4A2 MRPS14 RPL22L1 POLR2G RBM3 C1QBP EEF1G RSL24D1 RPL9 MRPL24 RARS1 RPS4X CNOT8 MCTS1 MRPL41 MRPS34 ST6GALNAC3 EIF5A2 EEF1B2 RPL13A MRPL51 RPS23 GATC DENR DRG1 RPS12 …
CAD_FBS	Down regulated	0.332225	211	Cellular amide metabolic process	B4GALNT1 TRHDE EIF3E MRPL13 MRPL55 ETF1 EEF1D EIF3D RPL8 MRPL2 CHAC2 RARS2 POLR2D CNBP RPL26 EIF2B3 MRPS7 MTRF1 DARS1 DPH3 EIF4EBP1 SUCLG2 CNOT7 MIPEP GGH EIF3M EIF2S2 ABCE1 DPH6 MTHFD2 RPL6 GFM1 NIT2 RPL24 MRPL23 RPLP0 MCEE EIF3I BDH2 MRPL47 RPL31 MRPS11 MRPL11 RPL35A UAP1 EIF4A2 MRPS14 RPL22L1 PLAAT4 POLR2G RBM3 C1QBP EEF1G RSL24D1 RPL9 MRPL24 RARS1 RPS4X CNOT8 MCTS1 MRPL41 MRPS34 ST6GALNAC3 VN…
CAD_FBS	Down regulated	333820	36	Cytoplasmic translation	ETF1 RPL8 CNBP RPL26 EIF2B3 DPH3 EIF3M EIF2S2 DPH6 RPL6 RPLP0 EIF3I RPL31 RPL35A EIF4A2 RPL22L1 RPL9 MCTS1 DENR DRG1 EIF3E EIF3H EIF3L RPL10A EIF3D EIF3K NCK1 RPLP2 RPL24 RPS21 RPL19 RPL32 DPH5 RPL13A RPS23 RPS28
CAD_FBS	Down regulated	18233.5	41	Electron transport chain	UQCRQ COX5B UQCRH NDUFB6 SDHC UQCC3 SDHB COX4I1 SDHAF2 GATC NDUFB9 ETFB NDUFC2 NDUFA12 COX7A1 NDUFS3 ETFDH COQ9 NDUFB8 CHCHD2 NDUFB4 POLG2 NDUFB3 NDUFA10 CDK1 NDUFS1 NDUFA13 COX8A NDUFB7 COX5A ETFA NDUFV2 UQCR11 NDUFA5 UQCR10 ETFRF1 NDUFA8 COX7A2L NDUFS4 LOC100684983 LOC609990
CAD_FBS	Down regulated	0.0790191	45	Mitochondrial respiratory chain complex assembly	IMMP2L SDHAF1 UQCC1 NDUFAF3 NDUFB3 CCDC56 UQCC3 SMIM20 SDHAF2 C15H12orf73 TMEM126A COX14 COA1 NDUFAF4 TIMM21 LYRM7 NDUFA6 NDUFB9 SDHAF4 NDUFB2 NDUFAF5 NDUFAF7 NDUFA12 NDUFAF2 NDUFAF1 COX17 NDUFB4 TFAM NDUFA10 TACO1 NDUFS1 NDUFA13 NDUFB11 NDUFA9 NDUFB7 NDUFA11 NDUFB10 NDUFAF8 DMAC1 NDUFA8 COA8 UQCC2 COX20 NDUFS4 NDUFS5
CAD_FBS	Down regulated	7547.8	111	Mitochondrion organization	TIMM21 MTFR2 CHCHD3 IMMP2L YME1L1 DNAJC15 SDHAF1 MIPEP MTFR1 IMMP1L DYNLRB1 TIMM10 UQCC1 CHCHD2 TOMM20 FAM162A NDUFAF3 PARL ENSCAFG00000011976 NDUFB3 FUNDC1 CCDC56 UQCC3 GABARAP SMIM20 PHB APOOL TMEM11 MICOS13 FUNDC2 MAP1LC3B LOC486776 SDHAF2 C15H12orf73 TMEM126A COX14 COA1 NDUFAF4 HIGD1A COX7A2L DNAJC19 HEBP2 LYRM7 NDUFA6 NDUFB9 CYRIB SDHAF4 PNPT1 VPS35 NDUFB2 NDUFAF5 NDUFAF7 DCN NDUFA12 NDUFAF2…
CAD_FBS	Down regulated	289.005	28	NADH dehydrogenase complex assembly	NDUFAF3 NDUFB3 TMEM126A COA1 NDUFAF4 TIMM21 NDUFA6 NDUFB9 NDUFB2 NDUFAF5 NDUFAF7 NDUFA12 NDUFAF2 NDUFAF1 NDUFB4 NDUFA10 NDUFS1 NDUFA13 NDUFB11 NDUFA9 NDUFB7 NDUFA11 NDUFB10 NDUFAF8 DMAC1 NDUFA8 NDUFS4 NDUFS5
CAD_FBS	Down regulated	27704.7	100	NcRNA processing	NHP2 ADAT2 RPP21 SRFBP1 TFB1M RRP7 RPL10A EXOSC4 EXOSC3 TSEN34 RPS7 EXOSC9 RPS8 DDX18 FBL DPH3 EXOSC8 MAK16 PUS1 DIMT1 WDR36 LSM6 RIOK2 RPL7 NSA2 ELP3 POP5 TRMT10A ZBTB8OS TYW5 NOL11 MRPS11 NGDN UTP25 WDR12 RPS21 EXOSC7 POP7 EMG1 TRPT1 DTWD1 MRPL44 ZCCHC4 INTS14 THG1L ERI2 IMP3 RIOK3 RNF113A METTL16 CTU2 TRMT13 NOB1 MPHOSPH6 TRMT10B ABT1 RNF139 C1D NOP10 PIH1D2 TRMT10C TRMT61B TYW3 TFB2M ELAC1 UT…
CAD_FBS	Down regulated	2.86191e+06	34	Oxidative phosphorylation	UQCRQ COX5B UQCRH NDUFB6 ATPSCKMT SDHC UQCC3 COX4I1 ATP5PO SDHAF2 GATC COX7A2L NDUFB9 NDUFC2 ATP5F1C NDUFA12 COQ9 NDUFB8 CHCHD2 NDUFA10 CDK1 NDUFS1 COX8A COX5A TEFM NDUFV2 ATP5F1D UQCR10 NDUFA8 UQCC2 LOC100684983 LOC609990 ATP5F1E STOML2
CAD_FBS	Down regulated	0.00288078	162	Peptide biosynthetic process	EIF3E MRPL13 MRPL55 ETF1 EEF1D EIF3D RPL8 MRPL2 RARS2 POLR2D CNBP RPL26 EIF2B3 MRPS7 MTRF1 DARS1 DPH3 EIF4EBP1 CNOT7 EIF3M EIF2S2 ABCE1 DPH6 RPL6 GFM1 RPL24 MRPL23 RPLP0 EIF3I BDH2 MRPL47 RPL31 MRPS11 MRPL11 RPL35A UAP1 EIF4A2 MRPS14 RPL22L1 POLR2G RBM3 C1QBP EEF1G RSL24D1 RPL9 MRPL24 RARS1 RPS4X CNOT8 MCTS1 MRPL41 MRPS34 EIF5A2 EEF1B2 RPL13A MRPL51 RPS23 GATC DENR DRG1 RPS12 MRPS18B MTRF1L EIF3H…
CAD_FBS	Down regulated	0.00224171	186	Peptide metabolic process	TRHDE EIF3E MRPL13 MRPL55 ETF1 EEF1D EIF3D RPL8 MRPL2 CHAC2 RARS2 POLR2D CNBP RPL26 EIF2B3 MRPS7 MTRF1 DARS1 DPH3 EIF4EBP1 CNOT7 MIPEP EIF3M EIF2S2 ABCE1 DPH6 RPL6 GFM1 RPL24 MRPL23 RPLP0 EIF3I BDH2 MRPL47 RPL31 MRPS11 MRPL11 RPL35A UAP1 EIF4A2 MRPS14 RPL22L1 POLR2G RBM3 C1QBP EEF1G RSL24D1 RPL9 MRPL24 RARS1 RPS4X CNOT8 MCTS1 MRPL41 MRPS34 LOC610304 EIF5A2 EEF1B2 RPL13A MRPL51 RPS23 GATC LOC47493…
CAD_FBS	Down regulated	2700.24	113	Ribonucleoprotein complex biogenesis	NHP2 SRFBP1 TFB1M SNRPD2 RRP7 RPS10 RPL10A EXOSC3 RPS7 EXOSC9 POLR2D RPL26 RPS8 MRPS7 DDX18 RPL14 FBL EXOSC8 MAK16 RAN DIMT1 WDR36 EIF2S2 ABCE1 LSM6 RIOK2 SMN RPL7 NSA2 RPL6 RPL24 RPLP0 POP5 NOL11 MRPS11 NGDN UTP25 WDR12 RPS21 RPL35A RAMAC EFL1 GEMIN2 SNRPD3 PRPF39 EXOSC7 NMD3 EMG1 LSM4 C1QBP RSL24D1 ZCCHC4 NOP16 NPM1 MRPL22 ERI2 IMP3 RIOK3 SNRPD1 MCTS1 MRPL20 METTL16 NOB1 RPS15 MPHOSPH6 ABT1 C1D…
CAD_FBS	Down regulated	809.062	86	Ribosome biogenesis	NHP2 SRFBP1 TFB1M RRP7 RPS10 RPL10A EXOSC3 RPS7 EXOSC9 RPL26 RPS8 MRPS7 DDX18 RPL14 FBL EXOSC8 MAK16 RAN DIMT1 WDR36 ABCE1 LSM6 RIOK2 RPL7 NSA2 RPL6 RPL24 RPLP0 POP5 NOL11 MRPS11 NGDN UTP25 WDR12 RPS21 RPL35A EFL1 EXOSC7 NMD3 EMG1 C1QBP RSL24D1 ZCCHC4 NOP16 NPM1 MRPL22 ERI2 IMP3 RIOK3 MRPL20 METTL16 NOB1 RPS15 MPHOSPH6 ABT1 C1D NOP10 PIH1D2 TFB2M UTP23 EXOSC4 RPS6 RRP36 GTPBP10 MALSU1 UTP11 RPF2 …
CAD_FBS	Down regulated	0.00224171	160	Translation	EIF3E MRPL13 MRPL55 ETF1 EEF1D EIF3D RPL8 MRPL2 RARS2 POLR2D CNBP RPL26 EIF2B3 MRPS7 MTRF1 DARS1 DPH3 EIF4EBP1 CNOT7 EIF3M EIF2S2 ABCE1 DPH6 RPL6 GFM1 RPL24 MRPL23 RPLP0 EIF3I MRPL47 RPL31 MRPS11 MRPL11 RPL35A UAP1 EIF4A2 MRPS14 RPL22L1 POLR2G RBM3 C1QBP EEF1G RSL24D1 RPL9 MRPL24 RARS1 RPS4X CNOT8 MCTS1 MRPL41 MRPS34 EIF5A2 EEF1B2 RPL13A MRPL51 RPS23 GATC DENR DRG1 RPS12 MRPS18B MTRF1L EIF3H RPS1…
CAD_FBS	Up regulated	0.010891	721	Anatomical structure development	ERBB3 NEDD4L IL23A KIF5A ADGRG6 PTPRB DDR1 PLXNB2 COL11A2 SHROOM1 MRTFA GFRA3 PACSIN1 RUNX2 KDR ROR2 SEMA4D VWDE ADGRL3 COL15A1 CALD1 MEIS1 MTF1 EGFR NCDN ROCK2 PLXNA1 FZD4 NR2C2 PLXND1 FAM171A1 MEGF8 TRAK1 ZEB2 KIF5C BHLHE40 NPTX1 ZIC2 ENSCAFG00000005835 TACC1 FGFR1 ADGRA2 SEMA3A ATRN NTN4 ULK1 TPP1 DCHS1 HOXC4 WDR62 FLT1 AMOTL2 ASXL1 APC EFNA5 MYOF EYA1 PARVA RHOBTB3 TEAD1 SEMA4F VEGFC CDIN1 FM…
CAD_FBS	Up regulated	16.2731	196	Anatomical structure formation involved in morphogenesis	ADGRG6 PTPRB KDR COL15A1 CALD1 MEIS1 ADGRA2 FLT1 AMOTL2 VEGFC TNNT2 APOLD1 LRP6 LUZP1 OBSL1 TCAP VASH1 AMOT DVL1 TGFBR3 ACVRL1 ATP8B1 TNFAIP3 SASH1 MTHFD1L PLXNB2 FBN2 CELSR1 EXT1 BRD2 TGFBI EP300 LEMD2 SCRIB CARD10 NFIB SMO MYH9 PTK7 B4GALT1 ROR2 CNNM4 MBOAT7 CNOT3 KLF4 HOXA7 CAV1 COBL AGO1 GLI3 ROCK2 INHBA GAB1 OSR1 NRP1 EHD2 ARHGAP35 HS6ST1 PRKD2 PLXND1 EMILIN1 CLASP1 GLI2 KLF5 IFT172 DYRK1B E…
CAD_FBS	Up regulated	0.0233691	410	Anatomical structure morphogenesis	NEDD4L KIF5A ADGRG6 PTPRB PLXNB2 SHROOM1 PACSIN1 KDR SEMA4D COL15A1 CALD1 MEIS1 ROCK2 PLXNA1 FZD4 PLXND1 FAM171A1 MEGF8 KIF5C NPTX1 ADGRA2 SEMA3A ATRN NTN4 ULK1 DCHS1 HOXC4 FLT1 AMOTL2 ASXL1 EFNA5 PARVA RHOBTB3 SEMA4F VEGFC FMNL3 MEIS2 RHOBTB2 CYFIP1 SEMA4G LRRK2 TMEFF2 PXN TNNT2 CDH24 LAMB2 PLXNA2 SEMA6C PLXNB1 APOLD1 LRP6 LUZP1 FOXA1 FMNL1 UNC5B EPHB2 NCKAP1 ZSWIM8 LMTK2 OBSL1 TCAP DRAXIN SLIT2…
CAD_FBS	Up regulated	292.159	432	Animal organ development	IL23A ADGRG6 COL11A2 RUNX2 KDR SEMA4D ADGRL3 MEIS1 FZD4 MEGF8 TACC1 SEMA3A ATRN NTN4 HOXC4 FLT1 ASXL1 TEAD1 SEMA4F CDIN1 MEIS2 BMP2K DSP RUNX1 SEMA4G ZNF335 TMEFF2 TET2 UBASH3B LAMB2 SEMA6C HEG1 LRP6 COL5A2 OBSL1 TCAP DRAXIN KDM6B TBX6 SEMA6B DVL1 AGRN SBNO2 FANCA PBX3 TGFBR3 ACVRL1 DIPK2A MYORG ZNF516 TSHZ1 TNFRSF11A ERBB3 MALT1 ALPK2 ATP8B1 TIMELESS GLI1 TNFAIP3 AGAP2 CYP27B1 LRIG3 ADAMTS2 MAML…
CAD_FBS	Up regulated	1.66661	754	Cell communication	DGKA ERBB3 MALT1 IL23A STAT2 GLI1 PDE7B MAP3K5 TNFAIP3 ADGRG6 SASH1 DDR1 PLXNB2 PDE10A TRIB1 LEMD2 ANKS1A SCUBE3 DAPK1 NRBP2 TLE1 KLHDC10 TLE4 SYN3 BTBD11 PTK7 FZD1 UNC13B KDR ROR2 SEMA4D NPR2 CILK1 WNK2 ADGRL3 PRKCE REL RASSF6 NOD1 ANKRD6 HERPUD2 SPRED2 AAK1 EGFR GLI3 NCDN ROCK2 INHBA ZFYVE9 PLXNA1 ADCY3 PANX1 FZD4 CAB39L GRIN2C PLXND1 DGKH LLGL2 GLI2 GRIK5 RNF157 RPTOR FGFR1 RASSF2 COL4A2 RELL2…
CAD_FBS	Up regulated	6.59022	244	Cell migration	TNFAIP3 SRGAP1 PLXNB2 KDR SEMA4D PLXNA1 PLXND1 FSCN2 SEMA3A ATRN NTN4 FLT1 AMOTL2 ITGB7 APC RHOBTB3 SEMA4F VEGFC FMNL3 PLCG1 TYRO3 PIK3C2B SEMA4G ITGB6 TMEFF2 PXN SDC3 EFS LAMB2 PLXNA2 SEMA6C ITGB5 PLXNB1 ZRANB1 ITGB3 FMNL1 IL16 NCKAP1 TSPAN11 AMOT SEMA6B PLXNB3 APC2 PLEKHG5 PIK3CD PLCG2 TGFBR3 RND3 SASH1 DDR1 SLC12A2 CELSR1 EXT1 TRIB1 PTPRK GFRA3 SUN2 SCRIB PODXL CARD10 STRIP2 SMO MYH9 WASL PTK7…
CAD_FBS	Up regulated	0.0233691	766	Developmental process	ERBB3 NEDD4L IL23A KIF5A ADGRG6 PTPRB DDR1 PRRC2A PLXNB2 COL11A2 SHROOM1 MRTFA GFRA3 PACSIN1 ETV7 RUNX2 UNC13B KDR ROR2 SEMA4D VWDE ADGRL3 COL15A1 CNOT3 CALD1 MEIS1 MTF1 EGFR NCDN ROCK2 PLXNA1 FZD4 NR2C2 PLXND1 FAM171A1 MEGF8 TRAK1 ZEB2 KIF5C BHLHE40 NPTX1 ZIC2 ENSCAFG00000005835 TACC1 FGFR1 ADGRA2 SEMA3A ATRN NTN4 ULK1 MITF TPP1 DCHS1 HOXC4 WDR62 FLT1 AMOTL2 RARG LATS2 ASXL1 APC EFNA5 MYOF EYA1 …
CAD_FBS	Up regulated	7.66066	283	Locomotion	KIF5A TNFAIP3 SRGAP1 PLXNB2 RSPH9 KDR SEMA4D PLXNA1 PLXND1 KIF5C FSCN2 SEMA3A ATRN NTN4 FLT1 AMOTL2 ITGB7 APC EFNA5 RHOBTB3 SEMA4F VEGFC FMNL3 PLCG1 TYRO3 PIK3C2B CYFIP1 SEMA4G ITGB6 TMEFF2 PXN SDC3 EFS LAMB2 PLXNA2 SEMA6C ITGB5 PLXNB1 ZRANB1 ITGB3 FMNL1 IL16 UNC5B EPHB2 NCKAP1 ZSWIM8 TSPAN11 PTEN DRAXIN SLIT2 SLIT3 AMOT SEMA6B PLXNB3 IGFALS APC2 PLEKHG5 PIK3CD GAS8 PLCG2 STXBP1 TGFBR3 NEXN RND3 …
CAD_FBS	Up regulated	0.235754	332	Movement of cell or subcellular component	KIF5A TNFAIP3 SRGAP1 PLXNB2 KIFC2 WASL RSPH9 KDR SEMA4D CILK1 PLXNA1 COPG1 RSPH6A PLXND1 IFT122 IFT172 TTC21A TRAK1 KIF16B KIF5C FSCN2 SEMA3A ATRN NTN4 FLT1 AMOTL2 ITGB7 KIF20B ASXL1 APC EFNA5 RHOBTB3 KIF13B SEMA4F VEGFC FMNL3 PLCG1 TYRO3 PIK3C2B CYFIP1 SEMA4G ITGB6 KIF13A TMEFF2 PXN SDC3 DNAAF5 EFS LAMB2 PLXNA2 TRAF3IP1 SEMA6C ITGB5 PLXNB1 KIF1A ZRANB1 ITGB3 FMNL1 IL16 FYCO1 KIF18B KIF15 UNC5B E…
CAD_FBS	Up regulated	0.010891	655	Multicellular organism development	ERBB3 NEDD4L IL23A KIF5A ADGRG6 PTPRB DDR1 PLXNB2 COL11A2 GFRA3 PACSIN1 RUNX2 KDR ROR2 SEMA4D ADGRL3 COL15A1 CALD1 MEIS1 MTF1 EGFR NCDN ROCK2 PLXNA1 FZD4 NR2C2 PLXND1 MEGF8 TRAK1 KIF5C BHLHE40 NPTX1 ZIC2 ENSCAFG00000005835 TACC1 FGFR1 ADGRA2 SEMA3A ATRN NTN4 ULK1 TPP1 DCHS1 HOXC4 WDR62 FLT1 AMOTL2 ASXL1 APC EFNA5 TEAD1 SEMA4F VEGFC CDIN1 MEIS2 VCAN BMP2K VDR NR4A2 DSP RUNX1 TYRO3 CYFIP1 SEMA4G ZN…
CAD_FBS	Up regulated	45.9634	731	Negative regulation of biological process	NEDD4L PAN2 TIMELESS SRGAP1 PTPRB PLXNB2 SKIV2L PRKN PDE10A CSDC2 L3MBTL3 LEMD2 TLE1 TLE4 FOXP4 SEMA4D WNK2 SCMH1 CNOT3 ANKRD6 SPRED2 EGFR CLSPN CDK5RAP2 PLXNA1 SAP130 ZNF786 FZD4 ZNF282 PLXND1 UPF2 RNF157 UBE2O TNRC6C SAMD4B KAT6A ACTN4 BTG1 SEMA3A PAN3 NCOR2 RARG APC CBFA2T2 PATL1 OTUD4 EYA1 PTPRJ SEMA4F CNOT1 PDE3B SFMBT1 JMY PAIP2B VDR L3MBTL1 PHF21A CRY2 SEMA4G LRRK2 KDM1B PHC2 SSH1 ZNFX1 SS…
CAD_FBS	Up regulated	122.553	679	Negative regulation of cellular process	NEDD4L TIMELESS SRGAP1 PTPRB PLXNB2 PRKN PDE10A L3MBTL3 LEMD2 TLE1 TLE4 FOXP4 SEMA4D SCMH1 ANKRD6 SPRED2 EGFR CLSPN CDK5RAP2 PLXNA1 SAP130 ZNF786 FZD4 ZNF282 PLXND1 RNF157 UBE2O SAMD4B KAT6A ACTN4 BTG1 SEMA3A NCOR2 RARG APC CBFA2T2 OTUD4 EYA1 PTPRJ SEMA4F CNOT1 PDE3B SFMBT1 JMY PAIP2B VDR L3MBTL1 PHF21A CRY2 SEMA4G LRRK2 KDM1B PHC2 SSH1 ZNFX1 SSH3 OTUD7B UBASH3B PLXNA2 EYA3 TICRR CBL NLRX1 WDTC1 …
CAD_FBS	Up regulated	0.546132	699	Signal transduction	DGKA ERBB3 MALT1 IL23A STAT2 GLI1 PDE7B MAP3K5 TNFAIP3 ADGRG6 SASH1 DDR1 PLXNB2 PDE10A TRIB1 LEMD2 ANKS1A SCUBE3 DAPK1 NRBP2 TLE1 KLHDC10 TLE4 BTBD11 PTK7 FZD1 KDR ROR2 SEMA4D NPR2 CILK1 WNK2 ADGRL3 PRKCE REL RASSF6 NOD1 ANKRD6 HERPUD2 SPRED2 AAK1 EGFR GLI3 ROCK2 INHBA ZFYVE9 PLXNA1 ADCY3 FZD4 CAB39L GRIN2C PLXND1 DGKH LLGL2 GLI2 RNF157 RPTOR FGFR1 RASSF2 COL4A2 RELL2 ADGRA2 SEMA3A DELE1 GAS6 TNK…
CAD_FBS	Up regulated	0.925205	749	Signaling	DGKA ERBB3 MALT1 IL23A STAT2 GLI1 PDE7B MAP3K5 TNFAIP3 ADGRG6 SASH1 DDR1 PLXNB2 PDE10A TRIB1 LEMD2 ANKS1A SCUBE3 DAPK1 NRBP2 TLE1 KLHDC10 TLE4 SYN3 BTBD11 PTK7 FZD1 UNC13B KDR ROR2 SEMA4D NPR2 CILK1 WNK2 ADGRL3 PRKCE REL RASSF6 NOD1 ANKRD6 HERPUD2 SPRED2 AAK1 EGFR GLI3 NCDN ROCK2 INHBA ZFYVE9 PLXNA1 ADCY3 PANX1 FZD4 CAB39L GRIN2C PLXND1 DGKH LLGL2 GLI2 GRIK5 RNF157 RPTOR FGFR1 RASSF2 COL4A2 RELL2…
CAD_FBS	Up regulated	0.0544877	606	System development	ERBB3 NEDD4L IL23A KIF5A ADGRG6 PTPRB PLXNB2 COL11A2 GFRA3 PACSIN1 RUNX2 KDR ROR2 SEMA4D ADGRL3 COL15A1 CALD1 MEIS1 MTF1 NCDN PLXNA1 FZD4 PLXND1 MEGF8 TRAK1 KIF5C BHLHE40 NPTX1 ZIC2 ENSCAFG00000005835 TACC1 ADGRA2 SEMA3A ATRN NTN4 ULK1 TPP1 HOXC4 WDR62 FLT1 AMOTL2 ASXL1 APC EFNA5 TEAD1 SEMA4F VEGFC CDIN1 MEIS2 VCAN BMP2K NR4A2 DSP RUNX1 TYRO3 CYFIP1 SEMA4G ZNF335 LRRK2 TMEFF2 IRX1 NOTCH2 TET2 ANO…
CTRL_FBS	Down regulated	0.00789863	13	Adaptive immune response based on somatic recombination of immune receptors built from immunoglobulin superfamily domains	TNFAIP3 KMT5C ZC3H12A TRPM4 RELB NFKBIZ NOD2 B2M C1R C1S IL13RA2 C3 SMAD7
CTRL_FBS	Down regulated	0.00376807	10	Alcohol biosynthetic process	CYP27B1 INSIG1 DHCR7 PMVK TM7SF2 LPCAT3 SREBF1 HMGCS1 DHCR24 MVD
CTRL_FBS	Down regulated	0.00237006	16	Alcohol metabolic process	CYP27B1 SQLE INSIG1 DHCR7 INPP5J IDH1 PMVK ABCA1 ABCG1 TM7SF2 LPCAT3 GNB3 SREBF1 HMGCS1 DHCR24 MVD
CTRL_FBS	Down regulated	3.31532e-06	9	Cholesterol biosynthetic process	INSIG1 DHCR7 PMVK TM7SF2 LPCAT3 SREBF1 HMGCS1 DHCR24 MVD
CTRL_FBS	Down regulated	4.23082e-06	13	Cholesterol metabolic process	SQLE INSIG1 DHCR7 PMVK ABCA1 ABCG1 TM7SF2 LPCAT3 GNB3 SREBF1 HMGCS1 DHCR24 MVD
CTRL_FBS	Down regulated	0.00376807	24	Lipid biosynthetic process	CYP27B1 SQLE LPIN1 INSIG1 SCD DHCR7 TM7SF2 MID1IP1 LPCAT3 ACLY PMVK HMGCS1 MVD FDPS PCYT2 ACSS2 FGF19 SC5D PLA2G3 IDH1 SREBF1 C3 DHCR24 NSDHL
CTRL_FBS	Down regulated	0.00805682	12	Organic hydroxy compound biosynthetic process	CYP27B1 SQLE INSIG1 DHCR7 TM7SF2 PMVK FGF19 LPCAT3 SREBF1 HMGCS1 DHCR24 MVD
CTRL_FBS	Down regulated	0.00237006	20	Organic hydroxy compound metabolic process	CYP27B1 SQLE INSIG1 LOC106560171 DHCR7 INPP5J IDH1 TM7SF2 PMVK ABCA1 PAX8 ABCG1 FGF19 LPCAT3 GNB3 SREBF1 HMGCS1 DHCR24 HAGHL MVD
CTRL_FBS	Down regulated	7.54461e-07	15	Secondary alcohol metabolic process	CYP27B1 SQLE INSIG1 DHCR7 IDH1 PMVK ABCA1 ABCG1 TM7SF2 LPCAT3 GNB3 SREBF1 HMGCS1 DHCR24 MVD
CTRL_FBS	Down regulated	1.96923e-05	13	Steroid biosynthetic process	CYP27B1 SQLE INSIG1 DHCR7 TM7SF2 PMVK FGF19 LPCAT3 SREBF1 HMGCS1 DHCR24 NSDHL MVD
CTRL_FBS	Down regulated	0.000248529	16	Steroid metabolic process	CYP27B1 SQLE INSIG1 DHCR7 TM7SF2 PMVK DHCR24 ABCA1 ABCG1 FGF19 LPCAT3 GNB3 SREBF1 HMGCS1 NSDHL MVD
CTRL_FBS	Down regulated	7.54461e-07	10	Sterol biosynthetic process	SQLE INSIG1 DHCR7 TM7SF2 PMVK LPCAT3 SREBF1 HMGCS1 DHCR24 MVD
CTRL_FBS	Down regulated	1.27756e-05	13	Sterol metabolic process	SQLE INSIG1 DHCR7 TM7SF2 PMVK ABCA1 ABCG1 LPCAT3 GNB3 SREBF1 HMGCS1 DHCR24 MVD
CTRL_FBS	Up regulated	0.000421448	48	Anatomical structure development	EYA4 ADGRG6 CALD1 CDC42EP3 DCLK1 SEMA3C FLT1 LPXN ENSCAFG00000007693 ODAPH VEGFC THBS1 CDH6 ENSCAFG00000018951 NEXN VGLL2 CAVIN4 ANKRD6 MET TNC OSR1 NRP1 HBEGF DLC1 POLR1B RDH10 CYP26B1 HOMER1 PRICKLE1 ITGB6 CPT1A TGFB2 NCL GPX1 ITGA6 SUPV3L1 BCL6 ITGA4 PPP2R1B ACTA2 PDPN ADAM10 TGFB1I1 FLRT2 FST ITGA2 ANGPTL4 LEPR FHL1 ENSCAFG00000018932 NEGR1
CTRL_FBS	Up regulated	0.000125326	20	Anatomical structure formation involved in morphogenesis	ADGRG6 CALD1 FLT1 ODAPH VEGFC THBS1 OSR1 NRP1 SEMA3C RDH10 PRICKLE1 ITGB6 TGFB2 NCL GPX1 BCL6 ITGA4 ITGA2 ANGPTL4 LEPR
CTRL_FBS	Up regulated	2.90049e-07	39	Anatomical structure morphogenesis	ADGRG6 CALD1 CDC42EP3 DCLK1 SEMA3C FLT1 LPXN ENSCAFG00000007693 ODAPH VEGFC THBS1 CDH6 ENSCAFG00000018951 NEXN ANKRD6 MET TNC OSR1 NRP1 HBEGF DLC1 RDH10 CYP26B1 PRICKLE1 ITGB6 TGFB2 NCL GPX1 ITGA6 SUPV3L1 BCL6 ITGA4 PPP2R1B PDPN TGFB1I1 FLRT2 FST ITGA2 ANGPTL4 LEPR ACTA2
CTRL_FBS	Up regulated	0.000136318	23	Cell migration	SEMA3C FLT1 LPXN ENSCAFG00000007693 VEGFC ITGB6 SDC4 ANLN MET NRP1 HBEGF DCLK1 DLC1 THBS1 TGFB2 GPX1 ITGA6 ITGA4 PDPN ADAM10 FLRT2 ITGA2 PDE4B NEXN
CTRL_FBS	Up regulated	4.95569e-05	33	Cell surface receptor signaling pathway	EYA4 ANKRD6 HBEGF SEMA3C FLT1 LPXN ENSCAFG00000007693 VEGFC HOMER1 ITGB6 SLC39A10 TGFB2 ADAM10 LEPR ADGRG6 PDK4 MET NRP1 ACP3 THBS1 PRICKLE1 TRPM1 GPX1 ITGA6 BCL6 ITGA4 PPP2R1B TGFB1I1 FLRT2 FST ITGA2 GHR PDE4B GPR157
CTRL_FBS	Up regulated	0.000404447	23	Positive regulation of multicellular organismal process	FLT1 ODAPH VEGFC MET OSR1 NRP1 HBEGF SEMA3C THBS1 CYP26B1 TGFB2 DHX9 DDX21 BCL6 PDPN TGFB1I1 FLRT2 FST GHR PDE4B LEPR NEGR1 RNF125
CTRL_FBS	Up regulated	0.000421448	38	Regulation of biological quality	PLIN2 SYN3 CDC42EP3 SEMA3C MICU3 SLC39A10 TRPM1 STPG1 SLC9A7 ACTA2 CPLX2 SLC39A6 ANGPTL4 ARHGAP28 CA2 TENT5A PDK4 MET NAA15 RAB11FIP1 DLC1 RDH10 THBS1 CYP26B1 HOMER1 GLS ITGB6 IGSF11 GPX1 DHX9 BCL6 PDPN ADAM10 FLRT2 GHR PDE4B LEPR FHL1 ENSCAFG00000018932
CTRL_FBS	Up regulated	0.000387818	33	Regulation of multicellular organismal process	SEMA3C FLT1 ODAPH VEGFC THBS1 PDK4 ANKRD6 MET OSR1 NRP1 HBEGF RAB11FIP1 ACP3 CYP26B1 HOMER1 GLS PRICKLE1 ITGB6 TGFB2 GPX1 DHX9 DDX21 BCL6 PDPN ADAM10 TGFB1I1 FLRT2 FST GHR PDE4B LEPR NEGR1 RNF125
CTRL_FBS	Up regulated	0.000404447	48	Signal transduction	EYA4 ADGRG6 ANKRD6 CAB39L HBEGF CDC42EP3 SEMA3C FLT1 PLPP1 LPXN ENSCAFG00000007693 VEGFC HOMER1 ITGB6 SLC39A10 STK17B TGFB2 ADAM10 PDE4B ARHGAP28 LEPR PDK4 CAVIN4 MET NRP1 DCLK1 ACP3 DLC1 THBS1 CYP26B1 GPAT3 PRICKLE1 TRPM1 GPX1 ITGA6 DDX21 BCL6 ITGA4 PPP2R1B PDPN TGFB1I1 FLRT2 FST ITGA2 GHR GPR157 ARHGAP29 CA2 RNF125
CTRL_FBS	Up regulated	4.96558e-05	54	Signaling	EYA4 ADGRG6 SYN3 ANKRD6 CAB39L HBEGF CDC42EP3 SEMA3C FLT1 PLPP1 LPXN ENSCAFG00000007693 VEGFC HOMER1 ITGB6 SLC39A10 STK17B TGFB2 ADAM10 CPLX2 PDE4B ARHGAP28 LEPR PDK4 CAVIN4 MET TNC NRP1 RAB11FIP1 DCLK1 ACP3 DLC1 THBS1 CYP26B1 GPAT3 GLS PRICKLE1 TRPM1 IGSF11 GPX1 ITGA6 DDX21 BCL6 ITGA4 PPP2R1B PDPN TGFB1I1 FLRT2 FST ITGA2 GHR GPR157 ARHGAP29 CA2 RNF125
CTRL_FBS	Up regulated	0.000421448	14	Tissue morphogenesis	ANKRD6 MET TNC OSR1 HBEGF SEMA3C RDH10 VEGFC PRICKLE1 PDPN TGFB1I1 FST ITGA2 ACTA2
CTRL_FBS	Up regulated	0.000487495	15	Vasculature development	CALD1 FLT1 VEGFC THBS1 OSR1 NRP1 SEMA3C PRICKLE1 TGFB2 NCL GPX1 ACTA2 ADAM10 ANGPTL4 LEPR
CAD_CTRL: Comparison between gene differentially expressed in canine fibroblasts incubated with medium enriched with serum of of dogs affected of canine atopic dermatitis (CAD) or serum healthy dogs (CTRL).
CAD_FBS: Comparison between gene differentially expressed in canine fibroblasts incubated with medium enriched with serum of of dogs affected of canine atopic dermatitis (CAD) or fetal bovine serume (FBS).
CTRL_FBS: Comparison between gene differentially expressed in canine fibroblasts incubated with medium enriched with serum of of dogs healthy dogs (CTRL) or fetal bovine serume (FBS).
