# Supplementary material for: Incubation of canine dermal fibroblasts with serum from dogs with atopic dermatitis activates extracellular matrix signalling and represses oxidative phosphorylation
Source: Vet Res Commun. 2022 Jun 4;47(1):247–58. doi: 10.1007/s11259-022-09947-y (PMC9873773; doi:10.1007/s11259-022-09947-y)
Supplement: Supplementary file 8 — (XLSX 28 kb) [file 11259_2022_9947_MOESM6_ESM.xlsx]

## Sheet: ESM_6
ESM_6. Enriched GO terms of Molecular Function of differentially expressed genes between CTRL_FBS, CAD_CTRL and FBS_CTRL comparisons
Comparison	Direction	adj.Pval	nGenes	Pathways	Genes
CAD_CTRL	Down regulated	6.70765e-48	105	Structural constituent of ribosome	RPS12 MRPL13 MRPL55 RPS10 RPL8 MRPL2 MRPS9 MRPL32 RPS11 MRPL57 RPL26 RPS8 MRPS7 RPL14 MRPL15 RPL7 RPL6 RPL24 MRPL23 RPLP0 MRPS35 MRPL47 RPL31 MRPL46 MRPS11 RPS25 RPS21 MRPL11 RPL35A RPL11 MRPL49 MRPS14 RPL27 RPL22L1 RSL24D1 RPL9 LOC100686592 RPS4X MRPL22 MRPL20 RPL13 RPS15 RPL23 RPS20 RPL13A MRPL51 RPS23 MRPL21 RPL30 RPS26 RPL21 MRPS18B RPS18 RPL10A RPS6 RPS5 RPL28 RPS7 RPL18 RPSA RPS3 RPL15 MRPS…
CAD_CTRL	Down regulated	3.61097e-20	131	Structural molecule activity	RPS12 NUP107 MRPL13 MRPL55 RPS10 RPL8 MRPL2 MRPS9 MRPL32 RPS11 TUBE1 MRPL57 RPL26 RPS8 MRPS7 SEC13 RPL14 PSMD13 MRPL15 NUP58 RPL7 NUP54 LOC106557476 RPL6 RPL24 ZPLD1 MRPL23 RPLP0 MRPS35 MRPL47 RPL31 MRPL46 MRPS11 RPS25 RPS21 MRPL11 RPL35A RPL11 MRPL49 MRPS14 RPL27 RPL22L1 RSL24D1 RPL9 LOC100686592 RPS4X MRPL22 NUP62CL MRPL20 RPL13 RPS15 RPL23 CSRP1 RPS20 RPL13A LOC100685083 MRPL51 RPS23 MRPL21 NU…
CAD_CTRL	Down regulated	1.04818e-13	248	RNA binding	NHP2 UTP23 MRPL13 SNU13 RPS10 ETF1 RPL10A MATR3 HNRNPK SRSF3 EIF3D RPL8 MRPL2 PUM3 MRPS9 EXOSC3 KHDRBS2 LOC474964 SYNCRIP SF3A3 MTRES1 CWC15 POLR2D CNBP RPL26 EIF2B3 MRPS7 RPL14 DARS1 FBL SNRPB2 EIF3K LSM1 NOP56 API5 HNRNPF CSTF3 EIF2S2 LSM6 RPL7 G3BP2 EIF2A RPL6 HNRNPDL GFM1 RPL24 EEF1A1 WDR3 RPLP0 EIF4E KCNH7 TRMT10A EIF3I TYW5 ZCCHC17 MRPS11 UTP25 ANGEL2 NOP58 MRPL11 NCBP2 RAMAC RPL11 RBM7 EIF…
CAD_CTRL	Down regulated	2.78534e-08	25	RRNA binding	UTP23 MRPS7 RPLP0 MRPS11 UTP25 MRPL11 EMG1 RPL23 MRPL18 MDM2 RPS11 RPF2 MRPS27 RPUSD4 SBDS TACO1 FASTKD2 DDX21 RPL9 RPS4X IMP3 MRPL20 RPL5 RPF1 MRPL16
CAD_CTRL	Down regulated	1.44602e-06	23	Electron transfer activity	UQCRQ ETFA UQCR11 GATC COX5B ETFB CYCS UQCRH NDUFA12 COX7A1 NDUFAF2 ETFDH CIAPIN1 SDHC NDUFS1 FDX1 COX8A SDHB COX5A COX4I1 COX7A2L LOC100684983 LOC609990
CAD_CTRL	Down regulated	7.58794e-05	13	NADH dehydrogenase activity	NDUFA13 NDUFC2 NDUFA12 NDUFAF2 NDUFS3 NDUFB8 NDUFB4 NDUFA10 NDUFS1 NDUFA9 NDUFB7 NDUFV2 NDUFS4
CAD_CTRL	Down regulated	7.58794e-05	29	Translation factor activity, RNA binding	ETF1 EIF3D EIF2B3 EIF3K EIF2S2 EIF2A GFM1 EEF1A1 EIF4E EIF3I EIF4A2 EIF2S1 EIF2B2 EIF1B EIF5A2 EIF3E EIF3H EIF3L EEF1D MRPL58 MTRF1 EIF2AK2 EIF3M EIF3J EEF1G TUFM EIF3G EEF1B2 DENR
CAD_CTRL	Down regulated	0.000123024	31	Translation regulator activity, nucleic acid binding	ETF1 EIF3D EIF2B3 EIF3K EIF2S2 EIF2A GFM1 EEF1A1 EIF4E EIF3I EIF4A2 C1QBP EIF2S1 EIF2B2 EIF1B EIF5A2 EIF3E EIF3H EIF3L EEF1D MRPL58 MTRF1 EIF2AK2 EIF3M EIF3J EEF1G TUFM EIF3G EEF1B2 PAIP2 DENR
CAD_CTRL	Down regulated	0.000186588	12	NADH dehydrogenase (ubiquinone) activity	NDUFA13 NDUFC2 NDUFA12 NDUFAF2 NDUFS3 NDUFB8 NDUFB4 NDUFA10 NDUFS1 NDUFB7 NDUFV2 NDUFS4
CAD_CTRL	Down regulated	0.000186588	15	Oxidoreductase activity, acting on NAD(P)H, quinone or similar compound as acceptor	NDUFA13 CRYZ NDUFC2 NDUFA12 NDUFAF2 CBR4 NDUFS3 NDUFB8 NDUFB4 NDUFA10 NDUFS1 NDUFB7 NDUFV2 ADH4 NDUFS4
CAD_CTRL	Down regulated	0.00241353	26	Unfolded protein binding	TCP1 CDC37L1 CCT4 HSPA14 PFDN1 CCT8 CCT6A HSPA8 DNAJB1 CCT3 NUDCD2 DNAJB4 HSPA13 CCT2 PFDN6 ERLEC1 MKKS PFDN5 PDRG1 CCT5 AIP TOMM20 PFDN4 CLPX VBP1 TOR1A
CAD_CTRL	Down regulated	0.00301415	23	RNA methyltransferase activity	TFB1M TRMT11 TRMO FBL DIMT1 TRMT10A METTL2A EMG1 ZCCHC4 METTL16 TRMT13 TRMT10C TRMT61B TYW3 TFB2M NSUN6 TRDMT1 METTL5 BUD23 TRMT1L TRMT112 TRMT5 HENMT1
CAD_CTRL	Down regulated	0.00454489	19	Translation initiation factor activity	EIF3D EIF2B3 EIF3K EIF2S2 EIF2A EIF4E EIF3I EIF4A2 EIF2S1 EIF2B2 EIF1B EIF3E EIF3H EIF3L EIF2AK2 EIF3M EIF3J EIF3G DENR
CAD_CTRL	Down regulated	0.00454489	9	Cytochrome-c oxidase activity	GATC COX5B COX7A1 COX8A COX5A COX4I1 COX7A2L LOC100684983 LOC609990
CAD_CTRL	Up regulated	1.04081e-17	598	Molecular function regulator	NFATC1 ZNF516 TSHZ1 STAT2 STAT6 GLI1 ZBTB2 PPP6R2 ZBTB12 ZHX2 SREBF2 PITX1 TEF EP300 MRTFA ZFAT SGSM3 EGR1 ETV7 SH3BP1 NFIB TLE4 FOXP4 IRF5 TRERF1 ARHGAP39 AKAP9 DMRT2 RUNX2 SEMA4D NPAS2 ZNF169 PHF2 WNK2 ETV1 ZBTB45 ZSCAN18 SEMA4C ZNF865 PPP6R1 EPAS1 KLF4 HOXA1 REL SMAP2 WDR91 MEIS1 MTF1 NR1H2 GLI3 SIM1 INHBA LPIN1 NR2E1 FOXO3 KLF15 ZXDC MAMSTR KDM7A ARHGAP42 PHF10 NCOA1 MAML2 MEIS3 ZNF786 SIX5 Z…
CAD_CTRL	Up regulated	5.01583e-13	300	Sequence-specific DNA binding	NFATC1 ZNF516 STAT2 STAT6 GLI1 ZBTB2 ZBTB12 SREBF2 PITX1 TEF ZFAT EGR1 NFIB FOXP4 IRF5 DMRT2 RUNX2 NPAS2 ZNF169 ZBTB45 ZSCAN18 ZNF865 EPAS1 KLF4 HOXA1 REL MEIS1 MTF1 NR1H2 GLI3 SIM1 CDK5RAP2 NR2E1 FOXO3 KLF15 MCM2 MEIS3 ZNF786 SIX5 ZNF282 NR2C2 RELB TFCP2L1 GLI2 GATA3 KLF12 BHLHE40 E2F7 ZIC2 ENSCAFG00000005835 SATB1 MAFG ARID5A HOXC4 EBF4 HOXC13 SP1 RARG PLAG1 ZNF341 ZNF536 POU6F1 CSRNP2 MLXIP TE…
CAD_CTRL	Up regulated	9.82807e-13	343	Transcription regulator activity	NFATC1 ZNF516 TSHZ1 STAT2 STAT6 GLI1 ZBTB2 ZBTB12 ZHX2 SREBF2 PITX1 TEF EP300 MRTFA ZFAT EGR1 ETV7 NFIB TLE4 FOXP4 IRF5 TRERF1 DMRT2 RUNX2 NPAS2 ZNF169 PHF2 ETV1 ZBTB45 ZSCAN18 ZNF865 EPAS1 KLF4 HOXA1 REL MEIS1 MTF1 NR1H2 GLI3 SIM1 LPIN1 NR2E1 FOXO3 KLF15 ZXDC MAMSTR KDM7A PHF10 NCOA1 MAML2 MEIS3 ZNF786 SIX5 ZNF282 NR2C2 RELB TFCP2L1 GLI2 KMT2C GATA3 KLF12 DYRK1B BHLHE40 KAT6A E2F7 ZIC2 ENSCAFG00…
CAD_CTRL	Up regulated	2.88737e-12	257	Transcription regulatory region sequence-specific DNA binding	NFATC1 ZNF516 STAT2 STAT6 GLI1 ZBTB2 ZBTB12 SREBF2 PITX1 TEF ZFAT EGR1 NFIB FOXP4 IRF5 DMRT2 RUNX2 NPAS2 ZNF169 ZBTB45 ZSCAN18 ZNF865 EPAS1 KLF4 HOXA1 REL MEIS1 MTF1 NR1H2 GLI3 SIM1 CDK5RAP2 NR2E1 FOXO3 KLF15 MEIS3 ZNF786 SIX5 ZNF282 NR2C2 RELB TFCP2L1 GLI2 GATA3 KLF12 BHLHE40 E2F7 ZIC2 ENSCAFG00000005835 SATB1 MAFG ARID5A HOXC4 EBF4 HOXC13 SP1 RARG PLAG1 ZNF341 ZNF536 POU6F1 MLXIP TEAD1 ZNF366 A…
CAD_CTRL	Up regulated	9.43607e-12	230	DNA-binding transcription factor activity, RNA polymerase II-specific	NFATC1 ZNF516 TSHZ1 STAT2 STAT6 GLI1 ZBTB2 ZBTB12 ZHX2 SREBF2 PITX1 TEF ZFAT EGR1 ETV7 NFIB FOXP4 IRF5 DMRT2 RUNX2 NPAS2 ZNF169 ETV1 ZBTB45 ZSCAN18 EPAS1 KLF4 HOXA1 REL MEIS1 MTF1 NR1H2 GLI3 SIM1 NR2E1 FOXO3 KLF15 MEIS3 ZNF786 SIX5 ZNF282 NR2C2 RELB TFCP2L1 GLI2 GATA3 KLF12 BHLHE40 E2F7 ZIC2 ENSCAFG00000005835 SATB1 MAFG HOXC4 EBF4 HOXC13 SP1 RARG PLAG1 ZNF341 TSHZ3 ZNF536 POU6F1 CSRNP2 MLXIP TEA…
CAD_CTRL	Up regulated	1.44147e-11	244	DNA-binding transcription factor activity	NFATC1 ZNF516 TSHZ1 STAT2 STAT6 GLI1 ZBTB2 ZBTB12 ZHX2 SREBF2 PITX1 TEF ZFAT EGR1 ETV7 NFIB FOXP4 IRF5 DMRT2 RUNX2 NPAS2 ZNF169 ETV1 ZBTB45 ZSCAN18 ZNF865 EPAS1 KLF4 HOXA1 REL MEIS1 MTF1 NR1H2 GLI3 SIM1 NR2E1 FOXO3 KLF15 MEIS3 ZNF786 SIX5 ZNF282 NR2C2 RELB TFCP2L1 GLI2 GATA3 KLF12 BHLHE40 E2F7 ZIC2 ENSCAFG00000005835 SATB1 MAFG HOXC4 EBF4 HOXC13 SP1 RARG PLAG1 ZNF341 TSHZ3 ZNF536 POU6F1 CSRNP2 ML…
CAD_CTRL	Up regulated	2.42788e-11	234	RNA polymerase II transcription regulatory region sequence-specific DNA binding	NFATC1 ZNF516 STAT2 STAT6 GLI1 ZBTB2 ZBTB12 SREBF2 PITX1 TEF ZFAT EGR1 NFIB FOXP4 IRF5 DMRT2 RUNX2 NPAS2 ZNF169 ZBTB45 ZSCAN18 ZNF865 EPAS1 KLF4 HOXA1 REL MEIS1 MTF1 NR1H2 GLI3 SIM1 NR2E1 FOXO3 KLF15 MEIS3 ZNF786 SIX5 ZNF282 NR2C2 RELB TFCP2L1 GLI2 GATA3 KLF12 BHLHE40 E2F7 ZIC2 ENSCAFG00000005835 SATB1 MAFG HOXC4 EBF4 HOXC13 SP1 RARG PLAG1 ZNF341 ZNF536 POU6F1 MLXIP TEAD1 ZNF366 ARNTL ZIC4 ZNF395…
CAD_CTRL	Up regulated	2.42788e-11	269	Sequence-specific double-stranded DNA binding	NFATC1 ZNF516 STAT2 STAT6 GLI1 ZBTB2 ZBTB12 SREBF2 PITX1 TEF ZFAT EGR1 NFIB FOXP4 IRF5 DMRT2 RUNX2 NPAS2 ZNF169 ZBTB45 ZSCAN18 ZNF865 EPAS1 KLF4 HOXA1 REL MEIS1 MTF1 NR1H2 GLI3 SIM1 CDK5RAP2 NR2E1 FOXO3 KLF15 MCM2 MEIS3 ZNF786 SIX5 ZNF282 NR2C2 RELB TFCP2L1 GLI2 GATA3 KLF12 BHLHE40 E2F7 ZIC2 ENSCAFG00000005835 SATB1 MAFG ARID5A HOXC4 EBF4 HOXC13 SP1 RARG PLAG1 ZNF341 ZNF536 POU6F1 MLXIP TEAD1 ZNF…
CAD_CTRL	Up regulated	7.8674e-11	205	RNA polymerase II cis-regulatory region sequence-specific DNA binding	NFATC1 ZNF516 STAT2 STAT6 GLI1 ZBTB2 ZBTB12 SREBF2 PITX1 TEF ZFAT EGR1 NFIB FOXP4 IRF5 DMRT2 RUNX2 NPAS2 ZBTB45 ZSCAN18 ZNF865 KLF4 HOXA1 REL MEIS1 MTF1 NR1H2 GLI3 NR2E1 FOXO3 KLF15 MEIS3 ZNF786 SIX5 NR2C2 RELB TFCP2L1 GLI2 GATA3 KLF12 BHLHE40 E2F7 ZIC2 ENSCAFG00000005835 SATB1 MAFG HOXC4 EBF4 HOXC13 SP1 RARG PLAG1 ZNF341 ZNF536 POU6F1 MLXIP TEAD1 ZNF366 ARNTL ZIC4 ZNF395 ZNF704 ZNF319 NR1H3 ZNF4…
CAD_CTRL	Up regulated	8.91028e-11	209	Cis-regulatory region sequence-specific DNA binding	NFATC1 ZNF516 STAT2 STAT6 GLI1 ZBTB2 ZBTB12 SREBF2 PITX1 TEF ZFAT EGR1 NFIB FOXP4 IRF5 DMRT2 RUNX2 NPAS2 ZBTB45 ZSCAN18 ZNF865 KLF4 HOXA1 REL MEIS1 MTF1 NR1H2 GLI3 NR2E1 FOXO3 KLF15 MEIS3 ZNF786 SIX5 NR2C2 RELB TFCP2L1 GLI2 GATA3 KLF12 BHLHE40 E2F7 ZIC2 ENSCAFG00000005835 SATB1 MAFG HOXC4 EBF4 HOXC13 SP1 RARG PLAG1 ZNF341 ZNF536 POU6F1 MLXIP TEAD1 ZNF366 ARNTL ZIC4 ZNF395 ZNF704 ZNF319 NR1H3 ZNF4…
CAD_CTRL	Up regulated	7.4647e-10	278	Double-stranded DNA binding	NFATC1 ZNF516 STAT2 STAT6 GLI1 ZBTB2 ZBTB12 SREBF2 PITX1 TEF ZFAT EGR1 NFIB FOXP4 IRF5 DMRT2 RUNX2 NPAS2 ZNF169 ZBTB45 ZSCAN18 ZNF865 EPAS1 KLF4 HOXA1 REL MEIS1 MTF1 NR1H2 PNKP GLI3 SIM1 CDK5RAP2 NR2E1 FOXO3 KLF15 MCM2 MEIS3 ZNF786 SIX5 ZNF282 NR2C2 RELB TFCP2L1 GLI2 GATA3 KLF12 BHLHE40 E2F7 ZIC2 ENSCAFG00000005835 SATB1 MAFG ARID5A HOXC4 EBF4 HOXC13 SP1 RARG PLAG1 ZNF341 ZNF536 POU6F1 MLXIP TEAD…
CAD_CTRL	Up regulated	9.27802e-09	399	DNA binding	NFATC1 ZNF516 TSHZ1 STAT2 TIMELESS STAT6 GLI1 ZBTB2 ZBTB12 PHF1 SREBF2 PITX1 TEF EP300 ZFAT LEMD2 EGR1 TIGD5 NFIB FOXP4 IRF5 DMRT2 RUNX2 NPAS2 ZNF169 ZBTB45 ZSCAN18 ZNF865 EPAS1 KLF4 HOXA1 REL MEIS1 MTF1 NR1H2 PNKP GLI3 SIM1 CDK5RAP2 NR2E1 FOXO3 KLF15 MCM2 MEIS3 ZNF786 SIX5 ZNF282 XPC ERCC2 NR2C2 RELB TFCP2L1 GLI2 GATA3 KLF12 BHLHE40 E2F7 ZIC2 ENSCAFG00000005835 SATB1 MAFG POLE ARID5A HOXC4 EBF4 …
CAD_CTRL	Up regulated	2.48599e-08	201	Cytoskeletal protein binding	KIF5A TUBGCP6 SHROOM1 TULP1 PLEC KIFC2 CORO2A EPS8L1 CDK5RAP2 GSN MICAL1 NEBL MYO7B EML2 CLASP1 LLGL2 TRAK1 KIF16B ANK1 FSCN2 VPS16 CLIP3 KIF20B ASXL1 APC HIP1R PARVA CLIP1 KIF13B FMN1 FMNL3 DCTN1 SHROOM3 ALMS1 CKAP5 DMTN KIF13A BICD1 TNNT2 SYNM SSH1 SHROOM2 ABLIM1 CLIP2 KIF1A MAP4 TBCD HIP1 MAP2 FMNL1 KIF18B STK36 EML3 SHROOM4 PLEKHM2 TCAP IQGAP3 PPP1R9B TTLL5 HOOK2 CORO2B DNM2 EML1 MAPRE2 PSTPI…
CAD_CTRL	Up regulated	6.16577e-08	401	Enzyme binding	SASH1 RNF217 TRIB1 PICK1 SPRED2 RNF144A CDK5RAP2 SCAF1 STRN4 GOLGA4 GCKR FARP1 NCOR2 SH2B3 PPP1R16B RHOBTB2 HPS1 NISCH DUSP8 NFRKB TCIRG1 PPP1R3E HPS4 CBL MTMR3 FARP2 NBEAL2 DERL3 PRKAG3 ATP6V0A1 BOD1L1 PEX26 SH2B1 GPRC5B NCOR1 TRAF3 PCP2 MTA1 SLX4 MAPK8IP3 MIER2 CDT1 LOC477699 FAM83H CCBE1 STAT2 STAT6 MAP3K5 TNFAIP3 ARFGEF3 MAML1 PLEKHG1 SYNE1 BAG6 TIAM2 SBF1 PPP6R2 DENND6B SLC12A2 HDAC10 RGL2 P…
CAD_FBS	Down regulated	4.85423e-50	105	Structural constituent of ribosome	RPS12 MRPL13 MRPL55 RPS10 RPL8 MRPL2 MRPS9 MRPL32 RPS11 MRPL57 RPL26 RPS8 MRPS7 RPL14 MRPL17 MRPL15 RPL7 RPL6 RPL24 MRPL23 RPLP0 MRPS35 MRPL47 RPL31 MRPL46 MRPS11 RPS25 RPS21 MRPL11 RPL35A RPL11 MRPL49 MRPS14 RPL27 RPL22L1 RSL24D1 RPL9 RPS4X MRPL22 MRPL20 MRPL41 MRPS34 RPL13 RPS15 RPL23 RPS20 RPL13A MRPL51 RPS23 MRPL21 RPL30 RPS26 RPL21 MRPS18B RPS18 RPL10A RPS6 RPS5 RPL28 RPS7 RPL18 RPSA RPS3 RP…
CAD_FBS	Down regulated	1.83068e-19	126	Structural molecule activity	RPS12 MRPL13 MRPL55 RPS10 RPL8 MRPL2 MRPS9 MRPL32 RPS11 TUBE1 MRPL57 RPL26 RPS8 MRPS7 CRYGN SEC13 RPL14 PSMD13 MRPL17 MRPL15 RPL7 NUP54 LOC106557476 RPL6 RPL24 MRPL23 RPLP0 MRPS35 MRPL47 RPL31 MRPL46 MRPS11 RPS25 RPS21 MRPL11 RPL35A RPL11 MRPL49 MRPS14 RPL27 RPL22L1 RSL24D1 RPL9 RPS4X MRPL22 NUP62CL MRPL20 MRPL41 MRPS34 RPL13 RPS15 RPL23 RPS20 RPL13A LOC100685083 MRPL51 RPS23 MRPL21 NUP35 RPL30 R…
CAD_FBS	Down regulated	2.56504e-07	18	Oxidoreductase activity, acting on NAD(P)H, quinone or similar compound as acceptor	TP53I3 NDUFA13 NQO1 CRYZ NDUFC2 DCXR NDUFA12 NDUFAF2 CBR4 NDUFS3 NDUFB8 NDUFB4 NDUFA10 NDUFS1 NDUFB7 NDUFV2 ADH4 NDUFS4
CAD_FBS	Down regulated	2.94918e-05	21	Electron transfer activity	UQCRQ ETFA UQCR11 GATC COX5B ETFB CYCS UQCRH NDUFA12 COX7A1 NDUFAF2 ETFDH SDHC NDUFS1 COX8A SDHB COX5A COX4I1 COX7A2L LOC100684983 LOC609990
CAD_FBS	Down regulated	5.53004e-05	13	NADH dehydrogenase activity	NDUFA13 NDUFC2 NDUFA12 NDUFAF2 NDUFS3 NDUFB8 NDUFB4 NDUFA10 NDUFS1 NDUFA9 NDUFB7 NDUFV2 NDUFS4
CAD_FBS	Down regulated	7.66004e-05	202	RNA binding	NHP2 UTP23 MRPL13 RPS10 ETF1 RPL10A HNRNPK SRSF3 EIF3D RPL8 MRPL2 MRPS9 EXOSC3 KHDRBS2 LOC474964 SF3A3 MTRES1 CWC15 POLR2D CNBP RPL26 EIF2B3 MRPS7 RPL14 DARS1 FBL SNRPB2 EIF3K LSM1 PCID2 NOP56 EIF2S2 LSM6 RPL7 G3BP2 RPL6 GFM1 RPL24 RPLP0 EIF4E KCNH7 TRMT10A EIF3I TYW5 ZCCHC17 MRPS11 UTP25 MRPL11 NCBP2 RAMAC RPL11 RBM7 EIF4A2 SNRPD3 CWC22 EMG1 LSM4 RPL22L1 POLR2G C1QBP RSL24D1 MRPL44 FYTTD1 EIF2S1…
CAD_FBS	Down regulated	9.16686e-05	25	Oxidoreductase activity, acting on NAD(P)H	CYB5R4 TP53I3 NDUFA13 NQO1 CRYZ NDUFC2 DCXR NDUFA12 NDUFAF2 CBR4 NDUFS3 NDUFB8 FMO5 NDUFS8 NDUFB4 GMPR2 NDUFA10 NDUFS1 NDUFA9 NDUFB7 PGK1 NDUFV2 ADH4 NDUFS4 TXNDC17
CAD_FBS	Down regulated	9.16686e-05	20	RRNA binding	UTP23 MRPS7 RPLP0 MRPS11 UTP25 MRPL11 EMG1 RPL23 MRPL18 MDM2 RPS11 RPF2 MRPS27 TACO1 RPL9 RPS4X IMP3 MRPL20 RPL5 MRPL16
CAD_FBS	Down regulated	0.000105297	12	NADH dehydrogenase (ubiquinone) activity	NDUFA13 NDUFC2 NDUFA12 NDUFAF2 NDUFS3 NDUFB8 NDUFB4 NDUFA10 NDUFS1 NDUFB7 NDUFV2 NDUFS4
CAD_FBS	Down regulated	0.000105297	25	RNA methyltransferase activity	TFB1M TRMT11 TRMO FBL DIMT1 TRMT10A METTL2A EMG1 ZCCHC4 METTL16 TRMT13 TRMT10B RNF139 TRMT10C TRMT61B TYW3 TFB2M NSUN6 TRDMT1 METTL5 BUD23 TRMT112 TRMT5 METTL4 HENMT1
CAD_FBS	Down regulated	0.00061262	9	Threonine-type endopeptidase activity	TASP1 PSMB1 PSMB5 PSMB4 PSMB6 PSMB3 PSMB7 PSMB10 PSMB9
CAD_FBS	Down regulated	0.00183337	42	S-adenosylmethionine-dependent methyltransferase activity	PCMT1 TFB1M TRMT11 GNMT TRMO EED FBL DIMT1 SETD4 ATPSCKMT TRMT10A METTL2A VCPKMT EMG1 COMTD1 ZCCHC4 LCMT1 METTL4 METTL16 TRMT10B TRMT10C TRMT61B TFB2M ARMT1 COQ3 PRMT1 NSUN6 TRDMT1 SUV39H2 HNMT NDUFAF7 EEF1AKMT1 PRMT3 TPMT COQ5 ETFBKMT METTL5 BUD23 TRMT112 TRMT5 DPH5 N6AMT1
CAD_FBS	Down regulated	0.00184651	25	Translation factor activity, RNA binding	ETF1 EIF3D EIF2B3 EIF3K EIF2S2 GFM1 EIF4E EIF3I EIF4A2 EIF2S1 EIF1B EIF5A2 MTRF1L EIF3E EIF3H EIF3L EEF1D MRPL58 MTRF1 EIF2B4 EIF3M EEF1G TUFM EEF1B2 DENR
CAD_FBS	Down regulated	0.00239159	27	Translation regulator activity, nucleic acid binding	ETF1 EIF3D EIF2B3 EIF3K EIF2S2 GFM1 EIF4E EIF3I EIF4A2 C1QBP EIF2S1 EIF1B EIF5A2 MTRF1L EIF3E EIF3H EIF3L EEF1D MRPL58 MTRF1 EIF2B4 EIF3M EEF1G TUFM EEF1B2 PAIP2 DENR
CAD_FBS	Up regulated	2.02677e-12	514	Molecular function regulator	ZNF516 TSHZ1 NEDD4L STAT2 GLI1 ZBTB2 PPP6R2 ZBTB12 SREBF2 TEF ASAP1 EP300 MRTFA ZFAT EGR1 ETV7 TLE1 NFIB TLE4 FOXP4 IRF5 ARHGAP39 AKAP9 RUNX2 SEMA4D NPAS2 PHF2 WNK2 ZNF865 PPP6R1 KLF4 REL SMAP2 WDR91 MEIS1 MTF1 THRAP3 GLI3 INHBA FOXO3 ZXDC ARHGAP42 NCOA1 ZNF786 SIX5 CAB39L ZNF282 NR2C2 TFCP2L1 LLGL2 GLI2 KLF5 KLF12 UBE2O GZF1 FOSL2 RALGAPA2 DYRK1B ZEB2 FARP1 BHLHE40 KAT6A E2F7 ZIC2 ENSCAFG0000000…
CAD_FBS	Up regulated	1.39195e-11	196	Cytoskeletal protein binding	KIF5A PHACTR2 TUBGCP6 SHROOM1 PLEC KIFC2 B4GALT1 CORO2A CCDC88A CALD1 CDK5RAP2 MICAL1 CLASP1 LLGL2 TRAK1 KIF16B KIF5C ANK1 FSCN2 CLIP3 TPX2 KIF20B ASXL1 APC CENPJ HIP1R PARVA CLIP1 KIF13B FMN1 FMNL3 DCTN1 SHROOM3 ALMS1 CKAP5 KIF13A BICD1 TNNT2 SYNM SSH1 SHROOM2 ABLIM1 SSH3 CLIP2 KIF1A MAP4 TBCD HIP1 FMNL1 KIF18B TOGARAM1 KIF15 DNM3 STK36 EML3 SHROOM4 TCAP IQGAP3 TTLL5 HOOK2 DNM2 EML1 MAPRE2 SYNPO…
CAD_FBS	Up regulated	6.69765e-11	81	GTPase regulator activity	ASAP1 ARHGAP39 SMAP2 ARHGAP42 LLGL2 RALGAPA2 TBC1D5 ARHGAP26 ARHGAP33 ARHGAP32 ARHGAP31 ARHGAP30 TBCD SIPA1 TBC1D1 IQGAP3 STARD8 SIPA1L1 TBC1D10B ARHGAP17 ARHGAP44 LLGL1 EVI5L ARHGAP28 RANBP3 SGSM2 ARHGAP45 RANBP2 AGAP2 SRGAP1 TBC1D9B TIAM2 CCDC88A DOCK4 ASAP2 TBC1D9 NRP1 ARHGAP35 ARHGAP21 TBC1D16 ARAP1 SIPA1L3 ARAP3 RASA3 DLC1 RASA2 RASA1 RAPGEF2 DOCK5 ARHGAP1 LRRK2 SRGAP2 GIT2 RIN3 RAB3GAP2 SES…
CAD_FBS	Up regulated	1.22426e-10	76	GTPase activator activity	ASAP1 ARHGAP39 SMAP2 ARHGAP42 LLGL2 RALGAPA2 TBC1D5 ARHGAP26 ARHGAP33 ARHGAP32 ARHGAP31 ARHGAP30 TBCD SIPA1 TBC1D1 IQGAP3 STARD8 SIPA1L1 TBC1D10B ARHGAP17 ARHGAP44 LLGL1 EVI5L ARHGAP28 RANBP3 SGSM2 ARHGAP45 RANBP2 AGAP2 SRGAP1 TBC1D9B TIAM2 DOCK4 ASAP2 TBC1D9 NRP1 ARHGAP35 ARHGAP21 TBC1D16 ARAP1 SIPA1L3 ARAP3 RASA3 DLC1 RASA2 RASA1 RAPGEF2 DOCK5 ARHGAP1 LRRK2 SRGAP2 GIT2 RIN3 RAB3GAP2 ARHGEF12 AG…
CAD_FBS	Up regulated	1.22426e-10	123	GTPase binding	GOLGA4 FARP1 TRIP11 HPS4 FARP2 RABIF PLEKHG1 TIAM2 DENND6B RGL2 GGA1 TNPO3 XPO5 RUSC2 RIC1 BICD2 PPP6R1 SPTBN1 CCDC88A DOCK4 CAV1 ARHGEF5 ROCK2 MICAL1 ITSN2 IQSEC1 IPO13 ARHGEF40 CYTH1 PLEKHG2 ARHGEF17 DOCK9 RASGRP4 DIAPH1 RAB11FIP1 FGD6 SOS1 ULK1 TMEM127 DENND2B SPATA13 GARRE1 SBF2 RHOBTB3 PLCE1 RASA1 FMNL3 ARHGEF26 MADD RAPGEF2 RAB11FIP5 DOCK5 ARHGAP1 TRIO RAPGEF3 DNMBP CYFIP1 LRRK2 XPO7 GBF1 S…
CAD_FBS	Up regulated	2.17539e-09	369	Enzyme binding	PARD6G SASH1 PRKN RNF217 TRIB1 SPRED2 RNF144A CDK5RAP2 SCAF1 STRN4 GOLGA4 FARP1 NCAPH NCOR2 RHOBTB3 TRPC4AP PDE3B SH2B3 RHOBTB2 NISCH NFRKB TRIP11 TCIRG1 HPS4 CBL MTMR3 FARP2 DUSP16 NBEAL2 PRKAG3 ATP6V0A1 BOD1L1 LEO1 PEX26 SHC1 SH2B1 NCOR1 TRAF3 MTA1 SLX4 MAPK8IP3 MIER2 CDT1 LOC477699 RND3 RABIF MALT1 STAT2 MAP3K5 TNFAIP3 UTRN MAML1 PLEKHG1 AKAP12 SYNE1 BAG6 TIAM2 PPP6R2 DENND6B SLC12A2 RGL2 PTPR…
CAD_FBS	Up regulated	4.54605e-09	85	Nucleoside-triphosphatase regulator activity	ASAP1 ARHGAP39 SMAP2 ARHGAP42 LLGL2 RALGAPA2 TBC1D5 ARHGAP26 NCAPH ARHGAP33 ARHGAP32 ARHGAP31 ARHGAP30 TBCD SIPA1 TBC1D1 IQGAP3 STARD8 SIPA1L1 TBC1D10B ARHGAP17 ARHGAP44 LLGL1 EVI5L ARHGAP28 RANBP3 SGSM2 ARHGAP45 RANBP2 AGAP2 SRGAP1 TBC1D9B TIAM2 CCDC88A DOCK4 ASAP2 TBC1D9 NRP1 ARHGAP35 ARHGAP21 TBC1D16 ARAP1 SIPA1L3 ARAP3 RASA3 DLC1 RASA2 RASA1 FNIP2 RAPGEF2 DOCK5 ARHGAP1 LRRK2 SRGAP2 GIT2 RIN3 …
CAD_FBS	Up regulated	3.27905e-08	95	Actin binding	PHACTR2 SHROOM1 CORO2A CALD1 MICAL1 FSCN2 HIP1R PARVA FMNL3 SHROOM3 SSH1 SHROOM2 ABLIM1 SSH3 HIP1 FMNL1 SHROOM4 IQGAP3 SYNPO ABLIM3 MPRIP SSH2 MYO5B MYO1C TMEM201 FHOD1 ERMN UTRN SYNE1 PRKN EPB41L2 MRTFA PLEC FLNC MYH9 WASL TLN1 PLEKHH2 PRKCE SPTBN1 CCDC88A MACF1 ANTXR1 ADD2 COBL EGFR SVIL PANX1 ACTN4 DIAPH1 SPEF1 GAS2L3 FLNB MYH7B MICAL2 ENC1 EPB41L1 JMY VPS18 SPTBN5 LRRK2 TNNT2 ACTN2 DAG1 EPB41…
CAD_FBS	Up regulated	5.24798e-08	119	Chromatin binding	ARID1B L3MBTL3 EP300 LEMD2 SCMH1 MBD5 NCAPH ASXL1 SFMBT1 L3MBTL1 PHF21A OGA KDM1B PHC2 TICRR ARID1A JMJD1C ING5 PHC1 CABIN1 MEN1 CRAMP1 NCAPD2 MLLT6 KDM6B MBTD1 SUPT6H CREBBP SBNO2 TTF1 LOC102156180 ZNF628 SMARCC2 GLI1 EHMT2 BRD2 EGR1 RUNX2 RNF20 KLF4 SVEP1 ANKRD17 MEIS1 GRHL1 EGFR GLI3 FOXO3 NCOA1 DNMT3A GLI2 CIC FOSL2 SUPT5H RNF169 CHD8 TOP2B BAHCC1 POLE CALCOCO1 RARG TSHZ3 POLR1A NCOA2 TOP1 BA…
CAD_FBS	Up regulated	5.24798e-08	66	Guanyl-nucleotide exchange factor activity	FARP1 HPS4 FARP2 RABIF PLEKHG1 TIAM2 DENND6B RGL2 RIC1 CCDC88A DOCK4 ARHGEF5 ITSN2 IQSEC1 ARHGEF40 CYTH1 PLEKHG2 ARHGEF17 DOCK9 RASGRP4 FGD6 SOS1 DENND2B SPATA13 SBF2 PLCE1 ARHGEF26 MADD RAPGEF2 DOCK5 TRIO RAPGEF3 DNMBP GBF1 DOCK10 PREX1 RIN3 RAB3GAP2 DENND1B AKAP13 NGEF ARHGEF12 ARHGEF10 BCR SOS2 PLEKHG6 ARHGEF10L PLEKHG3 IQSEC2 FGD1 ARHGEF11 ARHGEF2 DENND4A DENND4B DOCK6 ARHGEF18 ARHGEF37 ABR P…
CAD_FBS	Up regulated	3.36379e-07	101	Enzyme activator activity	ASAP1 ARHGAP39 SMAP2 ARHGAP42 CAB39L LLGL2 RALGAPA2 TBC1D5 ARHGAP26 NCAPH ARHGAP33 TPX2 WRNIP1 ARHGAP32 SH3PXD2A ARHGAP31 ARHGAP30 TBCD GPRC5A SIPA1 INCENP TBC1D1 IQGAP3 STARD8 SIPA1L1 SH3PXD2B TBC1D10B ARHGAP17 CCNK ARHGAP44 LLGL1 EVI5L ARHGAP28 RANBP3 SGSM2 ARHGAP45 RANBP2 MALT1 AGAP2 SRGAP1 TBC1D9B TIAM2 FBLN1 PRKCE DOCK4 ASAP2 CAV1 TBC1D9 NRP1 ARHGAP35 ARHGAP21 TBC1D16 ARAP1 RPTOR SIPA1L3 ARA…
CAD_FBS	Up regulated	3.36379e-07	173	Kinase activity	DGKA ERBB3 MAP3K5 DYRK2 DDR1 CERK RPS6KA2 DAPK1 NRBP2 PIM1 ENSCAFG00000001448 KDR ROR2 CILK1 WNK2 PRKCE AAK1 EGFR PNKP ROCK2 DGKH CAMK1D XYLB ITPKC DYRK1B FGFR1 FLT1 MAP3K12 LATS2 MAST4 CSNK2A2 EIF2AK4 BMP2K RIPK2 PAK6 HIPK1 ITPKA TYRO3 PIK3C2B LRRK2 TSSK3 PRKX PRKCA ENSCAFG00000011326 ERN1 DGKD LIMK1 PASK TNK2 DDR2 SIK3 MAP3K11 DGKG SIK2 EPHB2 MARK2 MAST3 CAMK2G PI4KA WNK1 CDC42BPA COQ8A ITPKB M…
CAD_FBS	Up regulated	8.47272e-07	159	Phosphotransferase activity, alcohol group as acceptor	DGKA ERBB3 MAP3K5 DYRK2 DDR1 RPS6KA2 DAPK1 NRBP2 PIM1 ENSCAFG00000001448 KDR ROR2 CILK1 WNK2 PRKCE AAK1 EGFR PNKP ROCK2 DGKH CAMK1D XYLB DYRK1B FGFR1 FLT1 MAP3K12 LATS2 MAST4 CSNK2A2 EIF2AK4 BMP2K RIPK2 PAK6 HIPK1 TYRO3 PIK3C2B LRRK2 TSSK3 PRKX PRKCA ENSCAFG00000011326 ERN1 DGKD LIMK1 PASK TNK2 DDR2 SIK3 MAP3K11 DGKG SIK2 EPHB2 MARK2 MAST3 CAMK2G PI4KA WNK1 CDC42BPA MTOR MAP3K9 DGKQ TAOK2 CSNK1G1…
CAD_FBS	Up regulated	8.58648e-07	138	Protein kinase activity	ERBB3 MAP3K5 DYRK2 DDR1 RPS6KA2 DAPK1 NRBP2 PIM1 ENSCAFG00000001448 KDR ROR2 CILK1 WNK2 PRKCE AAK1 EGFR ROCK2 CAMK1D DYRK1B FGFR1 FLT1 MAP3K12 LATS2 MAST4 CSNK2A2 EIF2AK4 BMP2K RIPK2 PAK6 HIPK1 TYRO3 LRRK2 TSSK3 PRKX PRKCA ENSCAFG00000011326 ERN1 LIMK1 PASK TNK2 DDR2 SIK3 MAP3K11 SIK2 EPHB2 MARK2 MAST3 CAMK2G WNK1 CDC42BPA MTOR MAP3K9 TAOK2 CSNK1G1 MAST1 ERN2 MAP2K4 ULK3 CDC42BPB MAPK7 ROCK1 KSR1…
CAD_FBS	Up regulated	2.05422e-06	278	Transcription regulator activity	ZNF516 TSHZ1 STAT2 GLI1 ZBTB2 ZBTB12 SREBF2 TEF EP300 MRTFA ZFAT EGR1 ETV7 TLE1 NFIB TLE4 FOXP4 IRF5 RUNX2 NPAS2 PHF2 ZNF865 KLF4 REL MEIS1 MTF1 THRAP3 GLI3 FOXO3 ZXDC NCOA1 ZNF786 SIX5 ZNF282 NR2C2 TFCP2L1 GLI2 KLF5 KLF12 GZF1 FOSL2 DYRK1B ZEB2 BHLHE40 KAT6A E2F7 ZIC2 ENSCAFG00000005835 SATB1 MITF HOXC4 EBF4 CALCOCO1 SP1 NCOR2 RARG CBFA2T2 ZNF341 NCOA6 TSHZ3 NCOA2 POU6F1 MLXIP TEAD1 KDM2B SMARCD…
CAD_CTRL: Comparison between gene differentially expressed in canine fibroblasts incubated with medium enriched with serum of of dogs affected of canine atopic dermatitis (CAD) or serum healthy dogs (CTRL).
CAD_FBS: Comparison between gene differentially expressed in canine fibroblasts incubated with medium enriched with serum of of dogs affected of canine atopic dermatitis (CAD) or fetal bovine serume (FBS).
CTRL_FBS: Comparison between gene differentially expressed in canine fibroblasts incubated with medium enriched with serum of of dogs healthy dogs (CTRL) or fetal bovine serume (FBS).
