# Supplementary material for: Incubation of canine dermal fibroblasts with serum from dogs with atopic dermatitis activates extracellular matrix signalling and represses oxidative phosphorylation
Source: Vet Res Commun. 2022 Jun 4;47(1):247–58. doi: 10.1007/s11259-022-09947-y (PMC9873773; doi:10.1007/s11259-022-09947-y)
Supplement: Supplementary file 9 — (XLSX 40 kb) [file 11259_2022_9947_MOESM7_ESM.xlsx]

## Sheet: ESM_7
ESM_7. Enriched GO terms of Cellular Content of differentially expressed genes between CTRL_FBS, CAD_CTRL and FBS_CTRL comparisons
Cpmparison	Direction	adj.Pval	nGenes	Pathways	Genes
CAD_CTRL	Down regulated	3.35791e-51	125	Ribosome	RPS12 MRPL13 MRPL55 RPS10 RPL10A RPL8 MRPL2 MRPS9 RPL28 RPS7 MRPL32 RPS11 MRPL57 RPL26 HSPA14 RPS8 MRPS7 RPL14 MRPL48 MRPS26 MRPL15 RPL7 MRPS28 EIF2A RPL6 RPL24 LOC102156556 MRPL23 RPLP0 MRPS35 MRPL47 RPL31 MRPL46 MRPS11 RPS25 RPS21 MRPL11 RPL35A RPL11 MRPL49 FAU MRPS14 RPL27 RPL18A RBM3 RSL24D1 RPL9 LOC100686592 RPS4X MRPL22 LOC100687687 RPL13 RPS15 RPS27A RPL23 RPS20 RPL13A MRPL51 RPS23 MRPL21 …
CAD_CTRL	Down regulated	4.44142e-41	97	Ribosomal subunit	RPS12 MRPL13 MRPL55 RPS10 RPL10A RPL8 MRPL2 MRPS9 RPL28 RPS7 MRPL32 RPS11 RPL26 RPS8 MRPS7 RPL14 MRPS26 MRPL15 RPL7 MRPS28 EIF2A RPL6 RPL24 LOC102156556 MRPL23 RPLP0 MRPS35 MRPL47 RPL31 MRPL46 MRPS11 RPS25 RPS21 MRPL11 RPL35A RPL11 MRPL49 FAU MRPS14 RPL27 RPL18A RBM3 RSL24D1 RPL9 LOC100686592 RPS4X MRPL22 LOC100687687 RPL13 RPS15 RPS27A RPL23 RPS20 RPL13A MRPL51 RPS23 MRPL21 RPL30 RPS26 MRPL50 RP…
CAD_CTRL	Down regulated	1.31857e-38	228	Ribonucleoprotein complex	TXNL4A RPS12 NHP2 SRFBP1 SNRPD2 UTP23 MRPL13 RRP7 SNU13 MRPL55 RPS10 RPL10A RPL8 MRPL2 CDC5L MRPS9 RPL28 SYNCRIP UTP11 SF3A3 RPS7 MRPL32 RPS11 CDC40 SF3B6 CWC15 RPL26 PRPF18 RPS8 MRPS7 RPL14 EBNA1BP2 FBL SNRPB2 KRR1 MAK16 MRPS26 NOP56 SNRPB LOC102151683 MRPL15 HNRNPF FRG1 WDR36 LSM6 RIOK2 RPL7 NSA2 G3BP2 MRPS28 PLRG1 EIF2A RPL6 RPP40 RPL24 CWF19L1 LOC102156556 WDR3 MRPL23 RPLP0 POP5 MRPS35 MRPL47…
CAD_CTRL	Down regulated	2.08533e-38	364	Mitochondrion	TIMM21 ME2 FAM210A MTFR2 TFB1M UQCRQ MRPL13 NDUFA6 SMDT1 NDUFB9 MRPL55 CHCHD3 TOMM6 MRPL2 GTPBP10 MMUT MRPS9 PDK4 LIPT1 MGAT4A RDH13 DCK HIBADH HSDL2 RARS2 RSAD2 IMMP2L MRPL32 RTN4IP1 MGARP MTRES1 AFG1L NDUFB2 MTPAP MRPL57 UQCRH YME1L1 CHCHD4 NDUFB6 CCDC90B DNAJC15 MRPS7 MTRF1 NDUFC2 ATP5F1C TIMM50 LIPT2 CMC1 MRPL48 MMADHC PCCA NDUFA2 LOC482600 RMDN2 NDUFA12 MRPS26 SLC25A3 SUCLG2 SDHAF1 PDHX MRPL…
CAD_CTRL	Down regulated	5.94305e-37	111	Mitochondrial protein complex	TIMM21 UQCRQ MRPL13 NDUFA6 SMDT1 NDUFB9 MRPL55 CHCHD3 MRPL2 MRPS9 IMMP2L MRPL32 NDUFB2 UQCRH NDUFB6 DNAJC15 MRPS7 NDUFC2 ATP5F1C TIMM50 NDUFA2 LOC482600 NDUFA12 MRPS26 MRPL15 MICU2 IMMP1L MRPS28 MRPL23 MRPS35 NDUFB4 MRPL47 MCUB MRPL46 TOMM20 NDUFB3 MRPL11 SDHC SUPV3L1 MRPL49 NDUFA13 MRPS14 UQCC3 NDUFB7 APOOL MRPL22 NDUFAB1 MICOS13 NDUFB10 ATP5F1D COX4I1 ATP5PO TIMM10B LOC486776 NDUFB5 NDUFA8 MRPL…
CAD_CTRL	Down regulated	8.4551e-30	58	Cytosolic ribosome	RPS12 RPS10 RPL10A RPL8 RPL28 RPS7 RPS11 RPL26 RPS8 RPL14 RPL7 EIF2A RPL6 RPL24 LOC102156556 RPLP0 RPL31 MRPS11 RPS25 RPS21 RPL35A RPL11 FAU RPL27 RPL18A RSL24D1 RPL9 LOC100686592 RPS4X LOC100687687 RPL13 RPS15 RPS27A RPL23 RPS20 RPL13A RPS23 RPL30 RPS26 RPL21 RPS18 RPS6 RPS5 NUFIP1 RPSA RPL15 LARP4 RPLP2 UBA52 RPL19 RPL32 RPL7A MCTS1 RPS3A RPL22 RPS13 RPS28 RPL34
CAD_CTRL	Down regulated	4.1357e-27	112	Mitochondrial inner membrane	TIMM21 UQCRQ NDUFA6 SMDT1 NDUFB9 CHCHD3 RDH13 IMMP2L NDUFB2 UQCRH YME1L1 NDUFB6 DNAJC15 NDUFC2 ATP5F1C TIMM50 NDUFA2 LOC482600 NDUFA12 SLC25A3 MICU2 IMMP1L TIMM10 COQ9 COQ2 LOC478720 NDUFB4 MCUB PARL ENSCAFG00000011976 NDUFB3 SDHC NDUFA13 CCDC56 MPC2 UQCC3 NDUFB7 SMIM20 ABCB7 COX11 APOOL NDUFAB1 COQ7 TMEM11 MICOS13 NDUFB10 ATP5F1D COX4I1 ATP5PO LOC486776 NDUFB5 NDUFA8 COA1 GATC COX7A2L DNAJC19 SL…
CAD_CTRL	Down regulated	7.01515e-27	879	Protein-containing complex	TXNL4A TIMM21 STX7 RPS12 NHP2 RPA3 NUP107 SRFBP1 SNRPD2 EIF3E EMC2 TCP1 UTP23 MED30 UQCRQ NUS1 MRPL13 GJA1 RRP7 NDUFA6 SMDT1 UBE2B SNU13 XRCC6 NDUFB9 MRPL55 RPS10 TAF11 ETF1 CHCHD3 RPL10A NAA35 POLR2F EXOSC4 EIF3D MED20 RPL8 IFT74 MRPL2 KCTD8 POLR1C SEPTIN10 CDC5L SUPT3H VPS50 GNG11 C10H2orf49 MRPS9 POLR1E EXOSC3 DYNC2LI1 RPL28 MSH2 UBE3D KIAA1841 SYNCRIP ORC3 CCT4 ACTR2 UTP11 SF3A3 RPS7 IMMP2L T…
CAD_CTRL	Down regulated	1.094e-25	157	Mitochondrial envelope	TIMM21 UQCRQ NDUFA6 SMDT1 NDUFB9 CHCHD3 RDH13 IMMP2L MGARP NDUFB2 UQCRH YME1L1 CHCHD4 NDUFB6 DNAJC15 NDUFC2 ATP5F1C TIMM50 NDUFA2 LOC482600 NDUFA12 SLC25A3 MICU2 IMMP1L TIMM10 TMEM70 COQ9 ARL2BP COQ2 LOC478720 NDUFB4 MFN1 MCUB TOMM20 PARL ENSCAFG00000011976 NDUFB3 PRELID3B SDHC BCL2A1 NDUFA13 FUNDC1 CCDC56 MPC2 VDAC2 UQCC3 SDHB NDUFB7 SMIM20 ABCB7 COX11 APOOL NDUFAB1 COQ7 TMEM11 MICOS13 NDUFB10 A…
CAD_CTRL	Down regulated	2.51221e-24	57	Large ribosomal subunit	MRPL13 MRPL55 RPL10A RPL8 MRPL2 RPL28 MRPL32 RPL26 RPL14 MRPL15 RPL7 RPL6 RPL24 LOC102156556 MRPL23 RPLP0 MRPL47 RPL31 MRPL46 MRPL11 RPL35A RPL11 MRPL49 RPL27 RPL18A RBM3 RSL24D1 RPL9 LOC100686592 MRPL22 LOC100687687 RPL13 RPL23 RPL13A MRPL51 MRPL21 RPL30 MRPL50 RPL21 MALSU1 MRPL57 MRPL58 MRPL38 MRPL3 MRPL35 MRPL39 MRPL1 RPLP2 MRPL40 MRPL44 RPL19 MRPL24 MRPL27 RPL32 MRPL18 MRPL30 LOC102157274
CAD_CTRL	Down regulated	2.72637e-23	144	Mitochondrial membrane	TIMM21 UQCRQ NDUFA6 SMDT1 NDUFB9 CHCHD3 RDH13 IMMP2L MGARP NDUFB2 UQCRH YME1L1 NDUFB6 DNAJC15 NDUFC2 ATP5F1C TIMM50 NDUFA2 LOC482600 NDUFA12 SLC25A3 MICU2 IMMP1L TIMM10 TMEM70 COQ9 COQ2 LOC478720 NDUFB4 MFN1 MCUB TOMM20 PARL ENSCAFG00000011976 NDUFB3 SDHC BCL2A1 NDUFA13 FUNDC1 CCDC56 MPC2 VDAC2 UQCC3 SDHB NDUFB7 SMIM20 ABCB7 COX11 APOOL NDUFAB1 COQ7 TMEM11 MICOS13 NDUFB10 ATP5F1D FUNDC2 COX4I1 AT…
CAD_CTRL	Down regulated	1.03453e-21	114	Organelle inner membrane	TIMM21 UQCRQ NDUFA6 SMDT1 NDUFB9 CHCHD3 RDH13 IMMP2L NDUFB2 UQCRH YME1L1 NDUFB6 DNAJC15 NDUFC2 ATP5F1C TIMM50 NDUFA2 LOC482600 NDUFA12 SLC25A3 MICU2 IMMP1L TIMM10 COQ9 COQ2 DPY19L4 LOC478720 NDUFB4 MCUB PARL ENSCAFG00000011976 NDUFB3 SDHC NDUFA13 CCDC56 MPC2 UQCC3 NDUFB7 SMIM20 ABCB7 COX11 APOOL NDUFAB1 COQ7 TMEM11 MICOS13 NDUFB10 ATP5F1D COX4I1 ATP5PO LOC486776 NDUFB5 NDUFA8 COA1 GATC COX7A2L DN…
CAD_CTRL	Down regulated	7.61516e-21	93	Mitochondrial matrix	TFB1M MRPL13 MRPL55 MRPL2 MRPS9 MRPL32 MRPL57 DNAJC15 MRPS7 MRPL48 MRPS26 MRPL15 DIMT1 CCNB1 MRPS28 MRPL23 MRPS35 MRPL47 MRPL46 MRPL11 AK3 MRPL49 MRPS14 CLPX MRPL22 GLRX5 ACSM5 SSBP1 MRPL51 MRPL21 MRPL50 TFB2M DNAJC19 MRPS18B SOD2 LYRM7 MTERF1 MMUT PDK4 LRPPRC MALSU1 BCKDHB ETFB GRSF1 MTRES1 PMPCB MRPL58 MRPL38 PCCA MRPS31 MRPL3 PDHX MRPS5 CBR4 MRPL35 MRPS27 MRPL39 SIRT5 SIRT4 COQ5 ETFBKMT MRPS11…
CAD_CTRL	Down regulated	3.71112e-18	207	Organelle envelope	TIMM21 NUP107 UQCRQ NDUFA6 SMDT1 NDUFB9 CHCHD3 MLIP RDH13 IMMP2L MGARP NDUFB2 UQCRH YME1L1 CHCHD4 NDUFB6 DNAJC15 NDUFC2 ATP5F1C SEC13 TIMM50 NDUFA2 LOC482600 NDUFA12 SLC25A3 NUP58 MICU2 IPO7 IMMP1L TIMM10 TMEM70 NUP54 COQ9 ARL2BP COQ2 DPY19L4 LOC478720 IPO8 NDUFB4 CSE1L MFN1 MCUB LMNTD1 ENSCAFG00000011421 TOMM20 PARL ENSCAFG00000011976 NDUFB3 PRELID3B TOR1AIP1 SDHC MGST3 BCL2A1 RANBP1 NDUFA13 FUN…
CAD_CTRL	Up regulated	1.18614e-11	643	Plasma membrane	PMEL ERBB3 ESYT1 DDR1 SLC12A2 PLXNB2 IGF2R PANX2 SHROOM1 EPB41L2 GFRA3 PACSIN1 PTCH1 SCRIB KCNJ4 PLEC TRPM6 ATP8A1 ADAM22 ATP10D AKAP9 TMEM63B GALT UNC13B PDGFRA KDR TLN1 ROR2 SEMA4D NPR2 SUSD3 FRMPD1 SEMA4C CNNM4 EPN1 EPS8L1 TTC7A RIMS3 PTPN3 SLC4A4 SYT3 ANTXR1 WHRN EGFR AMPH PARD3 TRPM4 PCDH18 MICAL1 PLXNA1 FYN ADCY3 EFR3B PANX1 GIPR GRIN2C PLXND1 SLC4A2 FAM171A1 ASIC3 LLGL2 SLC6A9 GRIK5 RNF157…
CAD_CTRL	Up regulated	1.18614e-11	663	Cell periphery	PMEL ERBB3 ESYT1 DDR1 SLC12A2 PLXNB2 IGF2R PANX2 SHROOM1 EPB41L2 GFRA3 PACSIN1 PTCH1 SCRIB KCNJ4 PLEC TRPM6 ATP8A1 ADAM22 ATP10D AKAP9 TMEM63B GALT UNC13B PDGFRA KDR TLN1 ROR2 SEMA4D NPR2 SUSD3 FRMPD1 SEMA4C CNNM4 EPN1 EPS8L1 TTC7A RIMS3 PTPN3 SLC4A4 SYT3 ANTXR1 WHRN EGFR AMPH PARD3 TRPM4 PCDH18 MICAL1 PLXNA1 FYN ADCY3 EFR3B PANX1 GIPR GRIN2C PLXND1 SLC4A2 FAM171A1 ASIC3 CLASP1 LLGL2 SLC6A9 GRIK5…
CAD_CTRL	Up regulated	2.97451e-05	384	Cytoskeleton	KIF5A MAP7 CCHCR1 TUBGCP6 SHROOM1 EPB41L2 PACSIN1 PLEC KIFC2 RSPH9 AKAP9 KANK1 BRSK1 ACTL7A RIMS3 EPB41L4B ENSCAFG00000002847 MACF1 CDK5RAP2 CNTRL GSN MYLK3 MICAL1 DENND2A CCDC61 RSPH6A MYO7B EML2 PLK3 CLASP1 LLGL2 NCKAP5 EVPL SEPTIN9 DNAH17 KIF16B CEP131 FSCN2 WDR62 CLIP3 CCDC92 ESPL1 KIF20B LATS2 ASXL1 APC HIP1R PARVA CLIP1 KIF13B NCKAP5L EPB41L1 DCTN1 SHROOM3 KATNB1 ALMS1 PACSIN3 CKAP5 RHOBTB2…
CAD_CTRL	Up regulated	6.246e-05	80	Extracellular matrix	ADAMTS2 COL11A2 COL1A2 COL15A1 SSC5D COL27A1 COL4A1 COL4A2 ATRN ADAMTS9 SCARA3 ADAMTS15 GPLD1 NOTCH2 PCSK6 COL16A1 LAMB2 COL6A1 ADAMTSL4 COL6A3 COL7A1 ADAMTS4 ADAMTS7 FBN1 NID2 COL3A1 COL5A2 PAPLN THBS3 ADAMTS10 ADAMTSL5 NTNG2 HAPLN4 RTN4RL1 LRRC24 KAZALD1 COL8A2 CCBE1 FBN2 TNXB LAMA2 PXDN LAMA4 FBLN2 EMILIN1 ITGB4 LTBP4 RELL2 MMP17 FBLN7 EFNA5 MMP24 MMP15 FRAS1 MMP2 IMPG2 NAV2 FBLN5 NID1 DAG1 AC…
CAD_CTRL	Up regulated	9.46398e-05	268	Cell junction	AFDN SHROOM1 SCRIB PICK1 PLEC ADAM22 AKAP9 UNC13B TLN1 ITGB8 RIMS3 AMPH PARD3 PPFIA3 GRIN2C ITGB4 GRIK5 FCHSD1 FRMD4B DCHS1 MAGI1 ITGB7 PARVA SHROOM3 MADD PTK2B CHRM4 PKP4 DSP PPFIA4 NLGN4X SHROOM2 CLDN34 CDH24 BSN SV2A NECTIN1 ITGB5 F11R STX6 PARD3B HIP1 LIMD1 ARVCF SEPTIN5 FERMT3 OBSL1 GRIPAP1 SHROOM4 ADGRL1 SRCIN1 PPP1R9B NLGN3 DNM2 ARHGAP44 DTNA SYNPO AMOT DLGAP1 DNAJC6 AP3D1 SLC6A17 CEL SNTB…
CAD_CTRL	Up regulated	9.46398e-05	79	Receptor complex	ERBB3 PTPRB DDR1 PLXNB2 GFRA3 SCRIB GALT PDGFRA KDR ROR2 EGFR PLXNA1 GRIN2C PLXND1 FGFR1 PLXNC1 ARNTL TYRO3 MST1R GABBR1 PLXNB1 EPHB3 DDR2 GPRC5A ARNT2 FGFR3 LMTK2 IL6R GPRC5B OSMR PLXNB3 ACVRL1 AHRR ITGA7 LRP1 ITPR3 CHRNA3 ITGB8 TRIL CPT1C EMILIN1 ITGB4 GRIK5 P2RX2 KCTD16 ITGA5 ITGB7 ABHD6 NR1H3 IMPG2 NOTCH2 LRP5 IGF1R HFE ITGA10 RNF31 ITGB5 TM7SF2 ITGA2B PORCN DLG4 TLR6 ERBB2 ITGA3 TAOK2 IL4R I…
CAD_CTRL	Up regulated	0.000270771	51	Collagen-containing extracellular matrix	COL1A2 COL4A1 COL4A2 ATRN PCSK6 COL16A1 LAMB2 COL6A1 COL6A3 COL7A1 NID2 COL5A2 THBS3 NTNG2 KAZALD1 ADAMTS2 FBN2 TNXB LAMA2 COL15A1 SSC5D PXDN LAMA4 FBLN2 EMILIN1 ITGB4 LTBP4 RELL2 EFNA5 FRAS1 IMPG2 NAV2 FBLN5 NID1 DAG1 ACAN ECM1 ADAMTSL4 LAMC1 LTBP3 ACHE FN1 FBN1 COL3A1 TGFB3 LAMA3 VWA1 AGRN COL5A1 LAMB1 WNT2
CAD_CTRL	Up regulated	0.000365771	160	Intrinsic component of plasma membrane	PMEL ERBB3 DDR1 PLXNB2 SCRIB TRPM6 ADAM22 PDGFRA KDR ROR2 SEMA4D SEMA4C EGFR TRPM4 PCDH18 PLXNA1 ADCY3 GRIN2C PLXND1 ASIC3 SLC6A9 SLC26A11 KCNK6 FGFR1 PLXNC1 SEMA3A EFNA5 SCN8A SEMA4F KCNH3 LMBR1L CHRM4 SLC38A2 F2RL1 SLC38A1 TYRO3 SEMA4G ADCY7 SLC26A9 SLC17A2 MST1R CD160 SLCO3A1 NLGN4X KCNG1 GABBR1 ADCY1 ADCY4 SEMA6C PLXNB1 SLCO4A1 EPHB3 DDR2 ANKH FGFR3 SCNN1A SLC38A5 LMTK2 TSPAN11 SLC16A13 PCDH7…
CAD_CTRL	Up regulated	0.000499288	103	Actin cytoskeleton	SHROOM1 ACTL7A MACF1 GSN MYLK3 MICAL1 DENND2A MYO7B LLGL2 FSCN2 HIP1R PARVA SHROOM3 DMTN ARHGAP32 TNNT2 SHROOM2 ABLIM1 SMTN HIP1 EHBP1L1 SHROOM4 WIPF2 SRCIN1 PPP1R9B PSTPIP1 SYNPO CDC42BPB LLGL1 MPRIP MYO5B MYO1C PEAK1 BMF AVIL DAPK1 TMEM63B PLEKHH2 SPTBN1 FKBP15 WHRN ADD2 CTTNBP2 FYN SVIL NEBL EFR3B ARHGAP35 ARHGAP21 SEPTIN9 BAIAP2 KAT2B APBB3 SIPA1L3 FCHSD1 TTC17 GAS2L3 MYH7B POU6F1 TNKS1BP1 FM…
CAD_CTRL	Up regulated	0.00159799	149	Integral component of plasma membrane	PMEL ERBB3 DDR1 PLXNB2 SCRIB TRPM6 ADAM22 PDGFRA KDR ROR2 SEMA4D SEMA4C EGFR TRPM4 PCDH18 PLXNA1 ADCY3 GRIN2C PLXND1 ASIC3 SLC6A9 SLC26A11 KCNK6 FGFR1 PLXNC1 SEMA3A SCN8A SEMA4F KCNH3 LMBR1L CHRM4 SLC38A2 F2RL1 SLC38A1 TYRO3 SEMA4G ADCY7 SLC26A9 SLC17A2 MST1R SLCO3A1 NLGN4X KCNG1 GABBR1 ADCY1 ADCY4 SEMA6C PLXNB1 SLCO4A1 EPHB3 DDR2 ANKH FGFR3 SCNN1A SLC38A5 LMTK2 TSPAN11 SLC16A13 PCDH7 ADGRL1 ATP1…
CAD_CTRL	Up regulated	0.00244708	112	Anchoring junction	AFDN SHROOM1 SCRIB PLEC TLN1 ITGB8 PARD3 ITGB4 FRMD4B DCHS1 MAGI1 ITGB7 PARVA SHROOM3 PTK2B PKP4 DSP SHROOM2 CLDN34 CDH24 NECTIN1 ITGB5 F11R PARD3B LIMD1 ARVCF FERMT3 SHROOM4 AMOT CLDN15 LOC489647 PEAK1 CCDC85C AVIL ATAT1 MDC1 PANX2 PTPRK SGSM3 MPDZ TJAP1 GAB1 GSN PANX1 FZD4 CLASP1 FBF1 SIRT2 SIPA1L3 ARHGAP26 TNS2 SCN1B APC EFNA5 CTNND1 TNKS1BP1 PLEKHA7 PRKCD SRC SENP1 PLCG1 DNMBP TRPV4 ACTN2 DAG…
CAD_CTRL	Up regulated	0.00244708	150	Plasma membrane region	ERBB3 SLC12A2 SHROOM1 SCRIB TRPM6 ADAM22 AKAP9 UNC13B EPS8L1 RIMS3 SLC4A4 EGFR PARD3 GRIN2C SLC4A2 GRIK5 SLC4A11 SCARB1 SHROOM3 AP2A2 MST1R SHROOM2 PARD3B HIP1 MFSD10 EVC SHROOM4 ADGRL1 MUC1 DNM2 ABCC1 MTCL1 SLC34A3 LOC489647 CA11 STX3 DISP1 LRP1 ATAT1 SYNE1 PACSIN1 PTCH1 PODXL KCNJ4 PICK1 MPDZ SMO SLC39A4 CHRNA3 ABCC10 KANK1 CNNM4 SPTBN1 NOD1 ANTXR1 WHRN ADD2 AP2A1 SLC7A11 EHD2 ATP7B SLC6A6 LIPE…
CAD_CTRL	Up regulated	0.00364433	15	Microtubule end	CDK5RAP2 NCKAP5 CLIP3 CLIP1 NCKAP5L DCTN1 CKAP5 CLIP2 MAPRE2 CAMSAP1 NAV3 NUMA1 ASPM KIF18B MISP
CAD_CTRL	Up regulated	0.003711	134	Supramolecular polymer	KIF5A PLEC KIFC2 COL1A2 MACF1 CDK5RAP2 NEBL CLASP1 NCKAP5 EVPL KIF16B COL4A2 CLIP3 KIF20B ASXL1 APC CLIP1 KIF13B NCKAP5L DCTN1 CKAP5 DSP KIF13A PPP1R12B TCHP TNNT2 SYNM COL16A1 DISC1 CLIP2 KIF1A SMTN EHBP1L1 KIF18B COL5A2 KLHL22 BOD1L1 WIPF2 PEX26 TCAP MAPRE2 PSTPIP1 SYNPO VMAC PPL ENSCAFG00000019134 APC2 CAMSAP1 MAP1A FAM83H AVIL ATAT1 SYNE1 FBN2 TUBGCP6 SHROOM1 FBXO32 KLC4 SPTBN1 SLC1A4 WHRN FY…
CAD_CTRL	Up regulated	0.00371862	279	Cell projection	TULP1 PICK1 RSPH9 UNC13B CILK1 EPS8L1 WHRN NCDN STRN4 RSPH6A MYO7B IFT122 TRAK1 FAM183A DNAH17 GAA ANK1 CATSPERG SEMA3A ARAP3 WASF3 SCN8A ROBO1 TENM3 DCTN1 PTK2B CHRM4 RHOBTB2 DNAH1 PDZD7 LRRK2 ARHGAP31 ROBO3 BSN SV2A IGSF9 LIMK1 WASF2 TRAF3IP1 KIF1A INPP5J MAP4 EPHB3 MAP2 NIN MFSD10 STK36 KCNN1 CEP126 EVC ADGRL1 PPP1R9B TTLL5 IGDCC3 DNM2 ARHGAP44 KLHL14 SYNPO AMOT MYO1C INPP5K AP3D1 CEP104 IFT14…
CAD_FBS	Down regulated	1.5289e-52	124	Ribosome	RPS12 MRPL13 MRPL55 RPS10 RPL10A RPL8 MRPL2 MRPS9 RPL28 RPS7 MRPL32 RPS11 MRPL57 RPL26 HSPA14 RPS8 MRPS7 RPL14 MRPL48 MRPS26 MRPL17 MRPL15 RPL7 MRPS28 RPL6 RPL24 LOC102156556 MRPL23 RPLP0 MRPS35 MRPL47 RPL31 MRPL46 MRPS11 RPS25 RPS21 MRPL11 RPL35A RPL11 MRPL49 FAU MRPS14 RPL27 RPL18A RBM3 RSL24D1 RPL9 RPS4X MRPL22 LOC100687687 ISG15 MRPL41 MRPS34 RPL13 RPS15 RPS27A RPL23 RPS20 RPL13A MRPL51 RPS23…
CAD_FBS	Down regulated	5.3806e-43	97	Ribosomal subunit	RPS12 MRPL13 MRPL55 RPS10 RPL10A RPL8 MRPL2 MRPS9 RPL28 RPS7 MRPL32 RPS11 RPL26 RPS8 MRPS7 RPL14 MRPS26 MRPL17 MRPL15 RPL7 MRPS28 RPL6 RPL24 LOC102156556 MRPL23 RPLP0 MRPS35 MRPL47 RPL31 MRPL46 MRPS11 RPS25 RPS21 MRPL11 RPL35A RPL11 MRPL49 FAU MRPS14 RPL27 RPL18A RBM3 RSL24D1 RPL9 RPS4X MRPL22 LOC100687687 ISG15 MRPL41 MRPS34 RPL13 RPS15 RPS27A RPL23 RPS20 RPL13A MRPL51 RPS23 MRPL21 RPL30 RPS26 M…
CAD_FBS	Down regulated	3.71665e-35	107	Mitochondrial protein complex	TIMM21 UQCRQ MRPL13 NDUFA6 SMDT1 NDUFB9 MRPL55 CHCHD3 MRPL2 MRPS9 NDUFA3 IMMP2L MRPL32 NDUFB2 UQCRH NDUFB6 DNAJC15 MRPS7 NDUFC2 ATP5F1C NDUFA2 LOC482600 NDUFA12 MRPS26 MRPL17 MRPL15 MICU2 IMMP1L MRPS28 MRPL23 MRPS35 NDUFB4 MRPL47 MCUB MRPL46 TOMM20 NDUFB3 MRPL11 SDHC MRPL49 NDUFA13 MRPS14 UQCC3 NDUFB7 APOOL MRPL22 NDUFAB1 MICOS13 MRPL41 NDUFB10 MRPS34 ATP5F1D COX4I1 ATP5PO TIMM10B LOC486776 NDUFB…
CAD_FBS	Down regulated	2.41827e-32	338	Mitochondrion	TIMM21 ME2 FAM210A MTFR2 TFB1M ACAT2 UQCRQ MRPL13 NDUFA6 SMDT1 NDUFB9 MRPL55 CHCHD3 TOMM6 MRPL2 GTPBP10 MMUT MRPS9 LIPT1 NDUFA3 DCK HSDL2 RARS2 IMMP2L MRPL32 RTN4IP1 MTRES1 NDUFB2 MTPAP MRPL57 UQCRH YME1L1 NDUFB6 CCDC90B DNAJC15 MRPS7 MTRF1 NDUFC2 ATP5F1C CMC1 MRPL48 MMADHC PCCA NDUFA2 LOC482600 RMDN2 NDUFA12 MRPS26 MRPL17 SUCLG2 SDHAF1 LOC612644 MRPL15 MIPEP MICU2 DIMT1 MTFR1 IMMP1L MRPL35 CCNB1…
CAD_FBS	Down regulated	3.88286e-28	56	Cytosolic ribosome	RPS12 RPS10 RPL10A RPL8 RPL28 RPS7 RPS11 RPL26 RPS8 RPL14 RPL7 RPL6 RPL24 LOC102156556 RPLP0 RPL31 MRPS11 RPS25 RPS21 RPL35A RPL11 FAU RPL27 RPL18A RSL24D1 RPL9 RPS4X LOC100687687 ISG15 RPL13 RPS15 RPS27A RPL23 RPS20 RPL13A RPS23 RPL30 RPS26 RPL21 RPS18 RPS6 RPS5 RPSA RPL15 LARP4 RPLP2 UBA52 RPL19 RPL32 RPL7A MCTS1 RPS3A RPL22 RPS13 RPS28 RPL34
CAD_FBS	Down regulated	4.2942e-26	108	Mitochondrial inner membrane	TIMM21 UQCRQ NDUFA6 SMDT1 NDUFB9 CHCHD3 NDUFA3 IMMP2L NDUFB2 UQCRH YME1L1 NDUFB6 DNAJC15 NDUFC2 ATP5F1C NDUFA2 LOC482600 NDUFA12 MICU2 IMMP1L TIMM10 COQ9 COQ2 LOC478720 NDUFB4 MCUB NDUFAF3 PARL ENSCAFG00000011976 NDUFB3 SDHC NDUFA13 CCDC56 MPC2 UQCC3 NDUFB7 SMIM20 ABCB7 COX11 APOOL NDUFAB1 COQ7 TMEM11 MICOS13 NDUFB10 ATP5F1D COX4I1 ATP5PO LOC486776 NDUFB5 NDUFA8 COA1 GATC COX7A2L DNAJC19 SLC25A17…
CAD_FBS	Down regulated	5.0789e-26	197	Ribonucleoprotein complex	TXNL4A RPS12 NHP2 RPP21 SRFBP1 SNRPD2 UTP23 MRPL13 RRP7 MRPL55 RPS10 RPL10A RPL8 MRPL2 MRPS9 RPL28 UTP11 SF3A3 RPS7 MRPL32 RPS11 SF3B6 CWC15 RPL26 RPS8 MRPS7 RPL14 FBL SNRPB2 KRR1 MAK16 MRPS26 MRPL17 NOP56 SNRPB LOC102151683 MRPL15 FRG1 WDR36 LSM6 RIOK2 RPL7 NSA2 G3BP2 MRPS28 RPL6 RPL24 CWF19L1 LOC102156556 MRPL23 RPLP0 POP5 MRPS35 MRPL47 RPL31 MRPL46 MRPS11 NGDN UTP25 ZMAT5 RPS25 WDR12 RPS21 MRP…
CAD_FBS	Down regulated	2.39923e-25	57	Large ribosomal subunit	MRPL13 MRPL55 RPL10A RPL8 MRPL2 RPL28 MRPL32 RPL26 RPL14 MRPL17 MRPL15 RPL7 RPL6 RPL24 LOC102156556 MRPL23 RPLP0 MRPL47 RPL31 MRPL46 MRPL11 RPL35A RPL11 MRPL49 RPL27 RPL18A RBM3 RSL24D1 RPL9 MRPL22 LOC100687687 MRPL41 RPL13 RPL23 RPL13A MRPL51 MRPL21 RPL30 MRPL50 RPL21 MALSU1 MRPL57 MRPL58 MRPL38 MRPL35 MRPL39 MRPL1 RPLP2 MRPL40 MRPL44 RPL19 MRPL24 MRPL27 RPL32 MRPL18 MRPL30 LOC102157274
CAD_FBS	Down regulated	1.41654e-21	111	Organelle inner membrane	TIMM21 UQCRQ NDUFA6 SMDT1 NDUFB9 CHCHD3 NDUFA3 IMMP2L NDUFB2 UQCRH YME1L1 NDUFB6 DNAJC15 NDUFC2 ATP5F1C NDUFA2 LOC482600 NDUFA12 MICU2 IMMP1L TIMM10 COQ9 COQ2 DPY19L4 LOC478720 NDUFB4 MCUB NDUFAF3 PARL ENSCAFG00000011976 NDUFB3 SDHC NDUFA13 CCDC56 MPC2 UQCC3 NDUFB7 SMIM20 ABCB7 COX11 APOOL NDUFAB1 COQ7 TMEM11 MICOS13 NDUFB10 ATP5F1D COX4I1 ATP5PO LOC486776 NDUFB5 NDUFA8 COA1 GATC COX7A2L DNAJC19 …
CAD_FBS	Down regulated	1.06125e-20	817	Protein-containing complex	TXNL4A TIMM21 BLOC1S1 STX7 RPS12 NHP2 RPA3 RPP21 SRFBP1 CSNK2B SNRPD2 EIF3E TCP1 UTP23 MED30 UQCRQ NUS1 MRPL13 RRP7 NDUFA6 SMDT1 UBE2B XRCC6 NDUFB9 MRPL55 RPS10 TAF11 ETF1 CHCHD3 RPL10A POLR2F EXOSC4 EIF3D VPS28 MED20 RPL8 IFT74 MRPL2 KCTD8 POLR1C SEPTIN10 SUPT3H VPS50 GNG11 C10H2orf49 MRPS9 EXOSC3 DYNC2LI1 RPL28 NDUFA3 UBE3D KIAA1841 ORC3 CCT4 UTP11 SF3A3 RPS7 IMMP2L VWC2 TAF1B MRPL32 TRAPPC3 CC…
CAD_FBS	Down regulated	1.02126e-19	141	Mitochondrial envelope	TIMM21 UQCRQ NDUFA6 SMDT1 NDUFB9 CHCHD3 NDUFA3 IMMP2L NDUFB2 UQCRH YME1L1 NDUFB6 DNAJC15 NDUFC2 ATP5F1C NDUFA2 LOC482600 NDUFA12 MICU2 IMMP1L TIMM10 COQ9 COQ2 LOC478720 NDUFB4 MCUB TOMM20 NDUFAF3 PARL ENSCAFG00000011976 NDUFB3 PRELID3B SDHC BCL2A1 NDUFA13 FUNDC1 CCDC56 MPC2 VDAC2 UQCC3 SDHB NDUFB7 SMIM20 ABCB7 COX11 APOOL NDUFAB1 COQ7 TMEM11 MICOS13 NDUFB10 ATP5F1D FUNDC2 COX4I1 ATP5PO TIMM10B LO…
CAD_FBS	Down regulated	5.4983e-19	42	Respirasome	UQCRQ NDUFA6 NDUFB9 NDUFA3 NDUFB2 UQCRH NDUFB6 NDUFC2 NDUFA2 NDUFA12 LOC612644 NDUFB4 NDUFB3 SDHC NDUFA13 UQCC3 NDUFB7 NDUFAB1 NDUFB10 COX4I1 NDUFB5 NDUFA8 GATC COX7A2L COX7A1 NDUFB8 NDUFV3 NDUFS8 COA6 NDUFA10 NDUFS1 NDUFB11 NDUFA9 NDUFV2 UQCR10 DMAC1 RAB5IF NDUFS4 LOC100684983 NDUFA1 NDUFC1 NDUFS5
CAD_FBS	Down regulated	3.35768e-18	130	Mitochondrial membrane	TIMM21 UQCRQ NDUFA6 SMDT1 NDUFB9 CHCHD3 NDUFA3 IMMP2L NDUFB2 UQCRH YME1L1 NDUFB6 DNAJC15 NDUFC2 ATP5F1C NDUFA2 LOC482600 NDUFA12 MICU2 IMMP1L TIMM10 COQ9 COQ2 LOC478720 NDUFB4 MCUB TOMM20 NDUFAF3 PARL ENSCAFG00000011976 NDUFB3 SDHC BCL2A1 NDUFA13 FUNDC1 CCDC56 MPC2 VDAC2 UQCC3 SDHB NDUFB7 SMIM20 ABCB7 COX11 APOOL NDUFAB1 COQ7 TMEM11 MICOS13 NDUFB10 ATP5F1D FUNDC2 COX4I1 ATP5PO LOC486776 NDUFB5 ND…
CAD_FBS	Down regulated	3.57592e-18	54	Inner mitochondrial membrane protein complex	TIMM21 UQCRQ NDUFA6 SMDT1 NDUFB9 CHCHD3 NDUFA3 IMMP2L NDUFB2 UQCRH NDUFB6 DNAJC15 NDUFC2 ATP5F1C NDUFA2 LOC482600 NDUFA12 MICU2 IMMP1L NDUFB4 MCUB NDUFB3 SDHC NDUFA13 UQCC3 NDUFB7 APOOL NDUFAB1 MICOS13 NDUFB10 ATP5F1D COX4I1 ATP5PO LOC486776 NDUFB5 NDUFA8 GATC DNAJC19 LOC100682783 NDUFB8 NDUFV3 TIMM17A NDUFA10 NDUFS1 NDUFB11 NDUFA9 NDUFV2 UQCR10 DMAC1 NDUFS4 ATP5MG NDUFC1 ATP5F1E NDUFS5
CAD_FBS	Down regulated	7.52754e-18	40	Small ribosomal subunit	RPS12 RPS10 MRPS9 RPS7 RPS11 RPS8 MRPS7 MRPS26 MRPS28 MRPS35 MRPS11 RPS25 RPS21 FAU MRPS14 RPS4X ISG15 MRPS34 RPS15 RPS27A RPS20 RPS23 RPS26 MRPS18B RPS18 RPS6 RPS5 RPSA RPS3 MRPS31 MRPS27 LARP4 MRPS21 ENSCAFG00000011810 MCTS1 RPS3A MRPS15 RPS13 MRPS18C RPS28 RPS29
CAD_FBS	Up regulated	1.70772e-09	563	Plasma membrane	PARD6G DGKA PMEL ERBB3 ESYT1 ATP8B1 ADGRG6 DDR1 SLC12A2 PLXNB2 IGF2R SHROOM1 ASAP1 EPB41L2 GFRA3 PACSIN1 SCRIB PLEC TRPM6 PTK7 ATP8A1 ADAM22 ATP10D FZD1 AKAP9 TMEM63B UNC13B KDR TLN1 ROR2 SEMA4D NPR2 ADGRL3 FRMPD1 CNNM4 TTC7A OSBPL3 PTPN3 SLC4A4 ANTXR1 EGFR AMPH PARD3 PCDH18 MICAL1 PLXNA1 KCNJ14 ITSN2 ADCY3 EFR3B PANX1 TTYH2 GRIN2C PLXND1 SLC4A2 FAM171A1 ASIC3 LLGL2 SLC6A9 STEAP3 GRIK5 RNF157 ESY…
CAD_FBS	Up regulated	1.70772e-09	582	Cell periphery	PARD6G DGKA PMEL ERBB3 ESYT1 ATP8B1 ADGRG6 DDR1 SLC12A2 PLXNB2 IGF2R SHROOM1 ASAP1 EPB41L2 GFRA3 PACSIN1 SCRIB PLEC TRPM6 PTK7 ATP8A1 ADAM22 ATP10D FZD1 AKAP9 TMEM63B UNC13B KDR TLN1 ROR2 SEMA4D NPR2 ADGRL3 FRMPD1 CNNM4 TTC7A OSBPL3 PTPN3 SLC4A4 ANTXR1 EGFR AMPH PARD3 PCDH18 MICAL1 PLXNA1 KCNJ14 ITSN2 ADCY3 EFR3B PANX1 TTYH2 GRIN2C PLXND1 SLC4A2 FAM171A1 ASIC3 CLASP1 LLGL2 SLC6A9 STEAP3 GRIK5 RNF…
CAD_FBS	Up regulated	9.46635e-07	116	Anchoring junction	AFDN SHROOM1 SCRIB PLEC PTK7 TLN1 ADGRL3 PARD3 PVR FRMD4A DCHS1 AMOTL2 MAGI1 ITGB7 PARVA SHROOM3 PKP4 DSP ITGB6 PXN SHROOM2 CDH24 EFS NECTIN1 ITGB5 PARD3B ITGB3 LIMD1 ARVCF SHROOM4 FAT2 AMOT CDH10 CDH11 CLDN15 PEAK1 MYADM PARD6G ATAT1 MDC1 PTPRK MPDZ MYH9 B4GALT1 TJAP1 CAV1 GAB1 NRP1 AMOTL1 PANX1 FZD4 CLASP1 FBF1 SIRT2 SIPA1L3 ARHGAP26 DLC1 TNS2 APC EFNA5 CTNND1 TNKS1BP1 PTPRJ KIFC3 PLEKHA7 SENP1…
CAD_FBS	Up regulated	9.50709e-07	78	Receptor complex	ERBB3 PTPRB DDR1 PLXNB2 GFRA3 SCRIB KDR ROR2 EGFR PLXNA1 GRIN2C PLXND1 FGFR1 FLT1 PLA2R1 TYRO3 ITGB6 GPR156 PLXNA2 GABBR1 PLXNB1 DDR2 GPRC5A ARNT2 EPHB2 LMTK2 IL6R OSMR PLXNB3 ACVRL1 ITGA7 ITPR3 CHRNA3 TRIL CPT1C EMILIN1 GRIK5 P2RX2 KCTD16 ITGA5 ITGB7 NT5DC3 ABHD6 TLR2 VDR NOTCH2 CAPRIN2 LRP5 IGF1R ITGA10 RNF31 ITGB5 ITGB3 ITGA2B ITGA4 NBR1 ITGAV PORCN DLG4 ERBB2 ITGA3 TAOK2 CHRNB2 SMAD3 ITGA11 N…
CAD_FBS	Up regulated	4.3318e-06	76	Extracellular matrix	LRIG3 ADAMTS2 COL11A2 ADAMTSL1 COL1A2 COL15A1 SSC5D COL4A1 COL4A2 ATRN NTN4 ADAMTS9 SCARA3 VCAN ADAMTS1 TMEFF2 GPLD1 NOTCH2 PCSK6 COL16A1 VWA2 LAMB2 COL6A1 ADAMTSL4 COL7A1 ADAMTS4 ADAMTS14 ADAMTS7 NID2 COL3A1 COL5A2 ANGPTL4 ADAMTS10 SPPL2B HAPLN4 RTN4RL1 COL8A2 FBN2 TNXB FBLN1 TGFBI PXDN TNC LAMA4 FBLN2 EMILIN1 LTBP4 FREM2 RELL2 FBLN7 EFNA5 FRAS1 TGM2 MMP2 FMOD OPTC TGFB2 FBLN5 NID1 DAG1 ECM1 LAM…
CAD_FBS	Up regulated	4.55674e-06	247	Cell junction	AFDN SHROOM1 SCRIB PLEC SYN3 PTK7 ADAM22 AKAP9 UNC13B TLN1 ADGRL3 AMPH PARD3 GRIN2C PVR FRMD4A GRIK5 FCHSD1 DCHS1 AMOTL2 MAGI1 ITGB7 PARVA SHROOM3 MADD HOMER1 PKP4 DSP CYFIP1 ITGB6 PXN PPFIA1 SHROOM2 CDH24 SV2A EFS NECTIN1 ITGB5 HRH3 PARD3B LRP6 HIP1 ITGB3 LIMD1 ARVCF DNM3 OBSL1 GRIPAP1 SHROOM4 ADGRL1 CHRNB2 DNM2 FAT2 ARHGAP44 SYNPO AMOT DLGAP1 CDH10 FMR1 AP3D1 CEL SNTB2 CDH11 CLDN15 PEAK1 STX3 M…
CAD_FBS	Up regulated	4.55674e-06	51	Collagen-containing extracellular matrix	COL1A2 COL4A1 COL4A2 ATRN NTN4 TMEFF2 PCSK6 COL16A1 VWA2 LAMB2 COL6A1 COL7A1 NID2 COL5A2 ANGPTL4 ADAMTS2 FBN2 TNXB FBLN1 COL15A1 SSC5D PXDN TNC LAMA4 FBLN2 EMILIN1 LTBP4 FREM2 RELL2 EFNA5 ADAMTS1 FRAS1 FMOD TGFB2 FBLN5 NID1 DAG1 ECM1 ADAMTSL4 LAMC1 LRRC15 LTBP3 FN1 CASK COL3A1 TGFB3 LAMA3 AGRN COL5A1 LAMB1 WNT2
CAD_FBS	Up regulated	5.97791e-06	345	Cytoskeleton	RTTN KIF5A DYRK2 CCHCR1 TUBGCP6 SHROOM1 ASAP1 EPB41L2 PACSIN1 PLEC FRMD3 KIFC2 WASL RSPH9 AKAP9 CCDC88A EPB41L4B ENSCAFG00000002847 EHBP1 MACF1 CALD1 ROCK2 CDK5RAP2 CNTRL MICAL1 CCDC146 RSPH6A CLASP1 LLGL2 EVPL IFT172 SEPTIN9 KIF16B KIF5C CEP131 FSCN2 WDR62 CLIP3 HAUS5 CCDC92 ESPL1 TPX2 KIF20B LATS2 ASXL1 APC EPB41L4A CENPJ HIP1R PARVA CLIP1 RHOBTB3 KIF13B NCKAP5L EPB41L1 DCTN1 SHROOM3 SEPTIN11 A…
CAD_FBS	Up regulated	0.00013078	81	Cell-cell junction	AFDN SHROOM1 SCRIB PTK7 ADGRL3 PARD3 PVR FRMD4A DCHS1 AMOTL2 MAGI1 SHROOM3 PKP4 DSP SHROOM2 CDH24 NECTIN1 PARD3B LIMD1 ARVCF SHROOM4 FAT2 AMOT CDH10 CDH11 CLDN15 MYADM PARD6G PTPRK MPDZ MYH9 B4GALT1 TJAP1 TLN1 GAB1 AMOTL1 PANX1 FZD4 FBF1 SIRT2 SIPA1L3 APC EFNA5 CTNND1 TNKS1BP1 PTPRJ KIFC3 PLEKHA7 PLCG1 DNMBP JAM3 TJP1 TRPV4 IGSF11 DAG1 KIRREL1 PTPRU SV2A WASF2 HEG1 IQGAP1 PIKFYVE SPECC1L CASK UBA…
CAD_FBS	Up regulated	0.000285029	94	Actin cytoskeleton	SHROOM1 ASAP1 WASL EHBP1 MACF1 CALD1 MICAL1 LLGL2 FSCN2 HIP1R PARVA SHROOM3 ARHGAP32 TNNT2 SHROOM2 ABLIM1 HIP1 EHBP1L1 CDC42BPA SHROOM4 WIPF2 SPECC1 SYNPO CDC42BPB LLGL1 ABLIM3 MPRIP MYO5B MYO1C PEAK1 BMF DAPK1 MYH9 TMEM63B PLEKHH2 SPTBN1 FKBP15 ADD2 COBL SVIL EFR3B ARHGAP35 ARHGAP21 SEPTIN9 APBB3 SIPA1L3 FCHSD1 FLT1 TTC17 DLC1 GAS2L3 MYH7B POU6F1 TNKS1BP1 FMN1 SEPTIN11 CCDC102A RAPGEF3 VPS18 JAM…
CAD_FBS	Up regulated	0.000534399	36	Adherens junction	AFDN SHROOM1 SCRIB PARD3 PVR FRMD4A DCHS1 SHROOM3 PKP4 SHROOM2 CDH24 NECTIN1 PARD3B LIMD1 ARVCF SHROOM4 FAT2 CDH10 CDH11 MYH9 TLN1 MAGI1 APC EFNA5 TNKS1BP1 KIFC3 TJP1 TRPV4 VCL DLG5 JUP PTPRM NOTCH1 NIBAN2 BMPR2 ACTN1
CAD_FBS	Up regulated	0.000534399	125	Supramolecular polymer	KIF5A PLEC KIFC2 WASL COL1A2 EHBP1 MACF1 CDK5RAP2 CLASP1 EVPL KIF16B KIF5C COL4A2 CLIP3 TPX2 KIF20B ASXL1 APC CLIP1 KIF13B NCKAP5L DCTN1 CKAP5 DSP KIF13A PPP1R12B TCHP TNNT2 SYNM COL16A1 CLIP2 KIF1A EHBP1L1 KIF18B TOGARAM1 KIF15 COL5A2 BOD1L1 WIPF2 PEX26 TCAP MAPRE2 SPECC1 SYNPO VMAC PPL ENSCAFG00000019134 APC2 CAMSAP1 GAS8 ATAT1 SYNE1 FBN2 TUBGCP6 FBLN1 SHROOM1 FBXO32 MYH9 SPTBN1 SLC1A4 COBL SVI…
CAD_FBS	Up regulated	0.000605994	123	Supramolecular fiber	KIF5A PLEC KIFC2 WASL COL1A2 EHBP1 MACF1 CDK5RAP2 CLASP1 EVPL KIF16B KIF5C CLIP3 TPX2 KIF20B ASXL1 APC CLIP1 KIF13B NCKAP5L DCTN1 CKAP5 DSP KIF13A PPP1R12B TCHP TNNT2 SYNM COL16A1 CLIP2 KIF1A EHBP1L1 KIF18B TOGARAM1 KIF15 COL5A2 BOD1L1 WIPF2 PEX26 TCAP MAPRE2 SPECC1 SYNPO VMAC PPL ENSCAFG00000019134 APC2 CAMSAP1 GAS8 ATAT1 SYNE1 FBN2 TUBGCP6 FBLN1 SHROOM1 FBXO32 MYH9 SPTBN1 SLC1A4 COBL SVIL TMEM2…
CAD_FBS	Up regulated	0.000874819	141	Intrinsic component of plasma membrane	PMEL ERBB3 ADGRG6 DDR1 PLXNB2 SCRIB TRPM6 ADAM22 KDR ROR2 SEMA4D ADGRL3 EGFR PCDH18 PLXNA1 ADCY3 GRIN2C PLXND1 ASIC3 SLC6A9 KCNK6 FGFR1 SEMA3A FLT1 SLC16A12 EFNA5 SCN8A SEMA4F TLR2 LMBR1L SLC38A2 F2R SLC38A1 TYRO3 SEMA4G ITGB6 ADCY7 SLC39A10 GPR156 CD160 SLCO3A1 KCNG1 PLXNA2 GABBR1 ADCY4 SEMA6C NCSTN HRH3 PLXNB1 DDR2 ANKH EPHB2 SCNN1A LMTK2 TSPAN11 TSPAN9 PCDH7 ADGRL1 CHRNB2 SEMA6B ADCY9 PLXNB3 C…
CAD_FBS	Up regulated	0.000989914	14	Integrin complex	ITGB6 ITGA7 EMILIN1 ITGA5 ITGB7 ITGA10 ITGB5 ITGB3 ITGA2B ITGA4 ITGAV ITGA3 ITGA11 ITGA2
CTR_FBS	Up regulated	0.00113417	40	Plasma membrane	ADGRG6 CAVIN4 HBEGF CDC42EP3 ACP3 SEMA3C FLT1 PLPP1 LPXN ENSCAFG00000007693 HOMER1 SLC38A4 ITGB6 SLC39A10 TRPM1 SLC9A7 ADAM10 TGFB1I1 SLC39A6 LEPR CDH6 ENSCAFG00000018951 NEXN CA2 STXBP6 PLIN2 MPP6 CALD1 MET NRP1 DLC1 UTP20 THBS1 ITGA6 ITGA4 PDPN FLRT2 ITGA2 GHR PDE4B FHL1 ENSCAFG00000018932 NEGR1
CTR_FBS	Up regulated	0.00113417	12	Cell surface	ZPLD1 LEPR SDC4 ADGRG6 HBEGF THBS1 ITGB6 ITGA6 ITGA4 ADAM10 ITGA2 GHR
CTR_FBS	Up regulated	0.00113417	42	Cell periphery	ADGRG6 CAVIN4 HBEGF CDC42EP3 ACP3 SEMA3C FLT1 PLPP1 LPXN ENSCAFG00000007693 HOMER1 SLC38A4 ITGB6 SLC39A10 TRPM1 SLC9A7 ADAM10 TGFB1I1 SLC39A6 LEPR CDH6 ENSCAFG00000018951 NEXN CA2 STXBP6 PLIN2 MPP6 CALD1 ANLN MET NRP1 DLC1 UTP20 THBS1 NCL ITGA6 ITGA4 PDPN FLRT2 ITGA2 GHR PDE4B FHL1 ENSCAFG00000018932 NEGR1
CTR_FBS	Up regulated	0.00160091	15	Integral component of plasma membrane	ADGRG6 HBEGF SEMA3C FLT1 PLPP1 SLC38A4 ITGB6 SLC39A10 TRPM1 SLC39A6 ITGA6 ITGA4 FLRT2 ITGA2 GHR
CTR_FBS	Up regulated	0.00160091	4	Integrin complex	ITGB6 ITGA6 ITGA4 ITGA2
CTR_FBS	Up regulated	0.00229891	7	Focal adhesion	LPXN ENSCAFG00000007693 ITGB6 TGFB1I1 NRP1 DLC1 FLRT2 ITGA2
CTR_FBS	Up regulated	0.00691214	11	Anchoring junction	LPXN ENSCAFG00000007693 ITGB6 TGFB1I1 CDH6 ENSCAFG00000018951 MPP6 NRP1 DLC1 IGSF11 ADAM10 FLRT2 ITGA2
CTR_FBS	Up regulated	0.00806134	10	Actin cytoskeleton	CALD1 ACTA2 ANLN MYO3A CDC42EP3 FLT1 DLC1 LPXN ENSCAFG00000007693 DHX9 NEXN
CAD_CTRL: Comparison between gene differentially expressed in canine fibroblasts incubated with medium enriched with serum of of dogs affected of canine atopic dermatitis (CAD) or serum healthy dogs (CTRL).
CAD_FBS: Comparison between gene differentially expressed in canine fibroblasts incubated with medium enriched with serum of of dogs affected of canine atopic dermatitis (CAD) or fetal bovine serume (FBS).
CTRL_FBS: Comparison between gene differentially expressed in canine fibroblasts incubated with medium enriched with serum of of dogs healthy dogs (CTRL) or fetal bovine serume (FBS).
