# Supplementary material for: Incubation of canine dermal fibroblasts with serum from dogs with atopic dermatitis activates extracellular matrix signalling and represses oxidative phosphorylation
Source: Vet Res Commun. 2022 Jun 4;47(1):247–58. doi: 10.1007/s11259-022-09947-y (PMC9873773; doi:10.1007/s11259-022-09947-y)
Supplement: Supplementary file 10 — (XLSX 13 kb) [file 11259_2022_9947_MOESM8_ESM.xlsx]

## Sheet: ESM_8
ESM_8. Enriched KEGG pathways of differentially expressed genes between CTRL_FBS, CAD_CTRL and FBS_CTRL comparisons
		Down regulated							Up regulated
		CAD_CTRL		CAD_FBS		CTRL_FBS			CAD_CTRL		CAD_FBS		CTRL_FBS
	Pathways	Gene counts	adj.Pval	Gene counts	adj.Pval	Gene counts	adj.Pval		Gene counts	adj.Pval	Gene counts	adj.Pval	Gene counts	adj.Pval
	Adherens junction										25	0.00252
	Aldosterone synthesis and secretion								27	0.00685
	Alzheimer disease	98	1.81e-08	99	4.65e-10
	Amyotrophic lateral sclerosis	114	6.03e-15	113	4.57e-16
	Axon guidance								54	0.00214	52	0.000108
	Calcium signaling pathway								50	0.00685
	Cholesterol metabolism					6	0.00682
	Coronavirus disease	70	1.06e-13	69	2.99e-14
	Diabetic cardiomyopathy	63	1.07e-09	64	3.48e-11
	Dilated cardiomyopathy										25	0.00524
	ECM-receptor interaction								28	0.00214	27	0.000432	6	0.00144
	Focal adhesion								55	0.00528	57	5.82e-05	8	0.00228
	Huntington disease	108	2.3e-17	109	1.95e-19
	Inositol phosphate metabolism								29	0.00214	25	0.00524
	Insulin resistance								33	0.00685
	KEGG clfamiliaris ens path:cfa05208	68	1.97e-10	69	5.23e-12
	MicroRNAs in cancer										53	5.82e-05
	Non-alcoholic fatty liver disease	51	4.5e-08	57	4.49e-12
	Oxidative phosphorylation	67	9.7e-25	66	5.3e-25
	Pancreatic secretion								22	0.00987
	Parathyroid hormone synthesis, secretion and action								32	0.00932
	Parkinson disease	93	2.01e-17	92	1.66e-18
	Pathways in cancer								120	0.00214	109	0.00073
	Pathways of neurodegeneration	122	8.88e-10	124	5.29e-12
	Phosphatidylinositol signaling system								36	0.00214	36	5.82e-05
	Phospholipase D signaling pathway								40	0.00926
	PI3K-Akt signaling pathway												10	0.00228
	Prion disease	92	1.69e-16	93	1.66e-18
	Proteasome	25	2.32e-08	24	5.56e-08
	Proteoglycans in cancer										52	0.0013
	Regulation of actin cytoskeleton										58	0.000119
	Retrograde endocannabinoid signaling			39	2.25e-05
	Ribosome	90	8.31e-46	87	1.55e-43
	Spliceosome	47	6.97e-07
	Steroid biosynthesis					7	7.35e-05
	Systemic lupus erythematosus					7	0.00682
	Thermogenesis	77	1.59e-11	80	2.99e-14
	Thyroid hormone signaling pathway								39	0.00251	36	0.0013
CAD_CTRL: Comparison between gene differentially expressed in canine fibroblasts incubated with medium enriched with serum of of dogs affected of canine atopic dermatitis (CAD) or serum healthy dogs (CTRL).
CAD_FBS: Comparison between gene differentially expressed in canine fibroblasts incubated with medium enriched with serum of of dogs affected of canine atopic dermatitis (CAD) or fetal bovine serume (FBS).
CTRL_FBS: Comparison between gene differentially expressed in canine fibroblasts incubated with medium enriched with serum of of dogs healthy dogs (CTRL) or fetal bovine serume (FBS).
